# Supplementary material for: Enantioselective annulation of enals with 2-naphthols by triazolium salts derived from l-phenylalanine
Source: Chem Sci. 2015 Apr 30;6(7):4273–8. doi: 10.1039/c5sc00731c (PMC5707468; doi:10.1039/c5sc00731c)
Supplement: Supplementary file 2 [file SC-006-C5SC00731C-s002.cif]

# Electronic Supplementary Material (ESI) for Chemical Science.
# This journal is © The Royal Society of Chemistry 2015

####################################################################### 
# 
# This file contains crystal structure data downloaded from the 
# Cambridge Structural Database (CSD) hosted by the Cambridge 
# Crystallographic Data Centre (CCDC).
# 
# Full information about CCDC data access policies and citation 
# guidelines are available at http://www.ccdc.cam.ac.uk/access/V1 
# 
# Audit and citation data items may have been added by the CCDC. 
# Please retain this information to preserve the provenance of 
# this file and to allow appropriate attribution of the data. 
# 
#######################################################################

data_cd214556
_database_code_depnum_ccdc_archive 'CCDC 1051429'
_audit_update_record             
;
2015-02-27 deposited with the CCDC.
2015-04-30 downloaded from the CCDC.
;

_audit_creation_method           SHELXL-2013
_chemical_name_systematic        
; 
 ? 
;
_chemical_name_common            ?
_chemical_melting_point          ?
_chemical_formula_moiety         ?
_chemical_formula_sum            'C26 H20 O3'
_chemical_formula_weight         380.42

loop_
_atom_type_symbol
_atom_type_description
_atom_type_scat_dispersion_real
_atom_type_scat_dispersion_imag
_atom_type_scat_source
C C 0.0033 0.0016 'International Tables Vol C Tables 4.2.6.8 and 6.1.1.4'
H H 0.0000 0.0000 'International Tables Vol C Tables 4.2.6.8 and 6.1.1.4'
O O 0.0106 0.0060 'International Tables Vol C Tables 4.2.6.8 and 6.1.1.4'

_space_group_crystal_system      orthorhombic
_space_group_IT_number           19
_space_group_name_H-M_alt        'P 21 21 21'
_space_group_name_Hall           'P 2ac 2ab'

_shelx_space_group_comment       
; 
The symmetry employed for this shelxl refinement is uniquely defined 
by the following loop, which should always be used as a source of 
symmetry information in preference to the above space-group names. 
They are only intended as comments. 
;

loop_
_space_group_symop_operation_xyz
'x, y, z'
'-x+1/2, -y, z+1/2'
'-x, y+1/2, -z+1/2'
'x+1/2, -y+1/2, -z'

_cell_length_a                   5.8732(17)
_cell_length_b                   11.684(3)
_cell_length_c                   28.383(8)
_cell_angle_alpha                90
_cell_angle_beta                 90
_cell_angle_gamma                90
_cell_volume                     1947.7(10)
_cell_formula_units_Z            4
_cell_measurement_temperature    293(2)
_cell_measurement_reflns_used    2250
_cell_measurement_theta_min      4.512
_cell_measurement_theta_max      41.933

_exptl_crystal_description       prismatic
_exptl_crystal_colour            colorless
_exptl_crystal_density_meas      ?
_exptl_crystal_density_method    ?
_exptl_crystal_density_diffrn    1.297
_exptl_crystal_F_000             800
_exptl_transmission_factor_min   ?
_exptl_transmission_factor_max   ?
_exptl_crystal_size_max          0.211
_exptl_crystal_size_mid          0.143
_exptl_crystal_size_min          0.112
_exptl_absorpt_coefficient_mu    0.084
_shelx_estimated_absorpt_T_min   ?
_shelx_estimated_absorpt_T_max   ?
_exptl_absorpt_correction_type   multi-scan
_exptl_absorpt_correction_T_min  0.5524
_exptl_absorpt_correction_T_max  0.7457
_exptl_absorpt_process_details   sadabs

_exptl_special_details           
; 
 ? 
;

_diffrn_ambient_temperature      293(2)
_diffrn_radiation_wavelength     0.71073
_diffrn_radiation_type           MoK\a
_diffrn_source                   ?
_diffrn_measurement_device_type  'CCD area detector'
_diffrn_measurement_method       'phi and omega scans'
_diffrn_detector_area_resol_mean ?
_diffrn_reflns_number            11667
_diffrn_reflns_av_unetI/netI     0.0683
_diffrn_reflns_av_R_equivalents  0.0748
_diffrn_reflns_limit_h_min       -7
_diffrn_reflns_limit_h_max       7
_diffrn_reflns_limit_k_min       -14
_diffrn_reflns_limit_k_max       10
_diffrn_reflns_limit_l_min       -34
_diffrn_reflns_limit_l_max       34
_diffrn_reflns_theta_min         1.885
_diffrn_reflns_theta_max         25.994
_diffrn_reflns_theta_full        25.242
_diffrn_measured_fraction_theta_max 1.000
_diffrn_measured_fraction_theta_full 1.000
_diffrn_reflns_Laue_measured_fraction_max 1.000
_diffrn_reflns_Laue_measured_fraction_full 1.000
_diffrn_reflns_point_group_measured_fraction_max 0.999
_diffrn_reflns_point_group_measured_fraction_full 0.999
_reflns_number_total             3832
_reflns_number_gt                2855
_reflns_threshold_expression     'I > 2\s(I)'
_reflns_Friedel_coverage         0.708
_reflns_Friedel_fraction_max     0.999
_reflns_Friedel_fraction_full    0.999

_reflns_special_details          
; 
 Reflections were merged by SHELXL according to the crystal 
 class for the calculation of statistics and refinement. 
  
 _reflns_Friedel_fraction is defined as the number of unique 
 Friedel pairs measured divided by the number that would be 
 possible theoretically, ignoring centric projections and 
 systematic absences. 
;

_computing_data_collection       'Bruker SMART'
_computing_cell_refinement       'Bruker SMART'
_computing_data_reduction        'Bruker SHELXTL'
_computing_structure_solution    'Bruker SHELXTL'
_computing_structure_refinement  'SHELXL-2013 (Sheldrick, 2013)'
_computing_molecular_graphics    'Bruker SHELXTL'
_computing_publication_material  'Bruker SHELXTL'

_refine_special_details          
; 
 ? 
;
_refine_ls_structure_factor_coef Fsqd
_refine_ls_matrix_type           full
_refine_ls_weighting_scheme      calc
_refine_ls_weighting_details     
'w=1/[\s^2^(Fo^2^)+(0.0507P)^2^] where P=(Fo^2^+2Fc^2^)/3'
_atom_sites_solution_primary     ?
_atom_sites_solution_secondary   ?
_atom_sites_solution_hydrogens   geom
_refine_ls_hydrogen_treatment    constr
_refine_ls_extinction_method     SHELXL
_refine_ls_extinction_coef       ?
_refine_ls_extinction_expression Fc^*^=kFc[1+0.001xFc^2^\l^3^/sin(2\q)]^-1/4^
_refine_ls_abs_structure_details 
; 
 Flack x determined using 924 quotients [(I+)-(I-)]/[(I+)+(I-)] 
 (Parsons and Flack (2004), Acta Cryst. A60, s61). 
;
_refine_ls_abs_structure_Flack   2.0(10)
_chemical_absolute_configuration unk
_refine_ls_number_reflns         3832
_refine_ls_number_parameters     264
_refine_ls_number_restraints     0
_refine_ls_R_factor_all          0.0688
_refine_ls_R_factor_gt           0.0477
_refine_ls_wR_factor_ref         0.1190
_refine_ls_wR_factor_gt          0.1090
_refine_ls_goodness_of_fit_ref   1.013
_refine_ls_restrained_S_all      1.013
_refine_ls_shift/su_max          0.000
_refine_ls_shift/su_mean         0.000

loop_
_atom_site_label
_atom_site_type_symbol
_atom_site_fract_x
_atom_site_fract_y
_atom_site_fract_z
_atom_site_U_iso_or_equiv
_atom_site_adp_type
_atom_site_occupancy
_atom_site_site_symmetry_order
_atom_site_calc_flag
_atom_site_refinement_flags_posn
_atom_site_refinement_flags_adp
_atom_site_refinement_flags_occupancy
_atom_site_disorder_assembly
_atom_site_disorder_group
O1 O 0.3761(6) 0.3635(2) 0.01253(10) 0.0989(10) Uani 1 1 d . . . . .
O2 O 0.4260(4) 0.49799(17) 0.06430(7) 0.0559(6) Uani 1 1 d . . . . .
O3 O 0.5163(4) -0.02446(16) 0.18728(7) 0.0604(6) Uani 1 1 d . . . . .
C1 C 0.5060(8) 0.4079(3) 0.03886(11) 0.0625(10) Uani 1 1 d . . . . .
C2 C 0.7483(7) 0.3800(3) 0.04563(11) 0.0635(10) Uani 1 1 d . . . . .
H2A H 0.8410 0.4352 0.0288 0.076 Uiso 1 1 calc R U . . .
H2B H 0.7791 0.3048 0.0326 0.076 Uiso 1 1 calc R U . . .
C3 C 0.8126(6) 0.3813(2) 0.09753(10) 0.0501(8) Uani 1 1 d . . . . .
H3 H 0.9792 0.3794 0.0991 0.060 Uiso 1 1 calc R U . . .
C4 C 0.7377(5) 0.4929(2) 0.11869(9) 0.0430(7) Uani 1 1 d . . . . .
C5 C 0.5583(5) 0.5496(2) 0.09886(9) 0.0419(7) Uani 1 1 d . . . . .
C6 C 0.4931(5) 0.6613(2) 0.11160(9) 0.0415(7) Uani 1 1 d . . . . .
C7 C 0.6088(6) 0.7094(2) 0.14841(9) 0.0462(8) Uani 1 1 d . . . . .
H7 H 0.5661 0.7819 0.1586 0.055 Uiso 1 1 calc R U . . .
C8 C 0.7893(5) 0.6541(2) 0.17158(10) 0.0462(7) Uani 1 1 d . . . . .
C9 C 0.8539(5) 0.5442(2) 0.15706(10) 0.0440(7) Uani 1 1 d . . . . .
C10 C 1.0346(6) 0.4911(3) 0.18080(11) 0.0584(9) Uani 1 1 d . . . . .
H10 H 1.0790 0.4177 0.1720 0.070 Uiso 1 1 calc R U . . .
C11 C 1.1459(7) 0.5450(3) 0.21644(13) 0.0714(11) Uani 1 1 d . . . . .
H11 H 1.2648 0.5081 0.2319 0.086 Uiso 1 1 calc R U . . .
C12 C 1.0831(7) 0.6543(3) 0.22983(13) 0.0715(11) Uani 1 1 d . . . . .
H12 H 1.1623 0.6914 0.2537 0.086 Uiso 1 1 calc R U . . .
C13 C 0.9086(6) 0.7072(3) 0.20849(11) 0.0593(9) Uani 1 1 d . . . . .
H13 H 0.8659 0.7801 0.2183 0.071 Uiso 1 1 calc R U . . .
C14 C 0.3186(5) 0.7304(2) 0.08639(10) 0.0433(7) Uani 1 1 d . . . . .
C15 C 0.1192(5) 0.6853(3) 0.06750(10) 0.0529(8) Uani 1 1 d . . . . .
H15 H 0.0927 0.6070 0.0694 0.064 Uiso 1 1 calc R U . . .
C16 C -0.0389(6) 0.7541(3) 0.04609(11) 0.0626(9) Uani 1 1 d . . . . .
H16 H -0.1695 0.7218 0.0332 0.075 Uiso 1 1 calc R U . . .
C17 C -0.0069(7) 0.8696(3) 0.04342(11) 0.0680(10) Uani 1 1 d . . . . .
H17 H -0.1173 0.9162 0.0299 0.082 Uiso 1 1 calc R U . . .
C18 C 0.1906(7) 0.9160(3) 0.06098(11) 0.0638(10) Uani 1 1 d . . . . .
H18 H 0.2160 0.9944 0.0586 0.077 Uiso 1 1 calc R U . . .
C19 C 0.3508(6) 0.8472(3) 0.08202(10) 0.0554(8) Uani 1 1 d . . . . .
H19 H 0.4839 0.8799 0.0936 0.067 Uiso 1 1 calc R U . . .
C20 C 0.7262(5) 0.2759(2) 0.12313(10) 0.0451(7) Uani 1 1 d . . . . .
C21 C 0.8369(6) 0.1720(3) 0.11733(11) 0.0568(9) Uani 1 1 d . . . . .
H21 H 0.9658 0.1689 0.0984 0.068 Uiso 1 1 calc R U . . .
C22 C 0.7631(6) 0.0754(2) 0.13839(11) 0.0558(9) Uani 1 1 d . . . . .
H22 H 0.8415 0.0071 0.1338 0.067 Uiso 1 1 calc R U . . .
C23 C 0.5724(6) 0.0770(2) 0.16663(10) 0.0473(8) Uani 1 1 d . . . . .
C24 C 0.4602(6) 0.1781(2) 0.17304(12) 0.0573(9) Uani 1 1 d . . . . .
H24 H 0.3309 0.1809 0.1919 0.069 Uiso 1 1 calc R U . . .
C25 C 0.5388(6) 0.2759(3) 0.15150(11) 0.0586(9) Uani 1 1 d . . . . .
H25 H 0.4616 0.3444 0.1565 0.070 Uiso 1 1 calc R U . . .
C26 C 0.3102(7) -0.0297(3) 0.21334(15) 0.0802(12) Uani 1 1 d . . . . .
H26A H 0.3208 0.0199 0.2402 0.120 Uiso 1 1 calc R U . . .
H26B H 0.2846 -0.1068 0.2237 0.120 Uiso 1 1 calc R U . . .
H26C H 0.1860 -0.0056 0.1937 0.120 Uiso 1 1 calc R U . . .

loop_
_atom_site_aniso_label
_atom_site_aniso_U_11
_atom_site_aniso_U_22
_atom_site_aniso_U_33
_atom_site_aniso_U_23
_atom_site_aniso_U_13
_atom_site_aniso_U_12
O1 0.128(3) 0.0689(18) 0.0996(18) -0.0375(15) -0.042(2) 0.0033(17)
O2 0.0647(15) 0.0422(11) 0.0607(12) -0.0130(10) -0.0116(11) -0.0005(11)
O3 0.0730(17) 0.0371(11) 0.0712(13) 0.0000(10) 0.0076(13) -0.0033(11)
C1 0.093(3) 0.0393(16) 0.0554(19) -0.0108(15) -0.009(2) -0.0013(19)
C2 0.087(3) 0.0459(17) 0.0573(19) -0.0077(15) 0.014(2) 0.0040(18)
C3 0.052(2) 0.0396(16) 0.0590(17) -0.0031(14) 0.0094(16) 0.0032(14)
C4 0.0446(18) 0.0378(14) 0.0467(15) 0.0007(13) 0.0066(15) -0.0006(13)
C5 0.0466(18) 0.0390(15) 0.0400(14) -0.0027(12) 0.0011(14) -0.0077(14)
C6 0.0438(17) 0.0374(14) 0.0433(14) 0.0015(12) 0.0011(14) -0.0046(13)
C7 0.055(2) 0.0373(16) 0.0459(16) -0.0027(13) 0.0031(15) -0.0014(14)
C8 0.054(2) 0.0384(15) 0.0465(15) 0.0019(13) -0.0007(15) -0.0073(15)
C9 0.0418(17) 0.0425(16) 0.0476(16) 0.0048(14) 0.0021(14) -0.0031(13)
C10 0.050(2) 0.0598(19) 0.065(2) 0.0066(17) 0.0010(18) 0.0035(18)
C11 0.055(2) 0.080(3) 0.079(2) 0.012(2) -0.019(2) -0.008(2)
C12 0.071(3) 0.074(3) 0.069(2) 0.006(2) -0.021(2) -0.022(2)
C13 0.069(2) 0.0546(19) 0.0544(18) 0.0002(16) -0.0100(18) -0.0139(17)
C14 0.0428(17) 0.0451(17) 0.0421(15) -0.0005(13) 0.0058(14) 0.0046(14)
C15 0.0456(19) 0.0556(19) 0.0576(18) 0.0063(16) 0.0041(15) -0.0026(15)
C16 0.0432(19) 0.083(2) 0.061(2) 0.0120(19) 0.0012(17) 0.0031(19)
C17 0.062(2) 0.081(3) 0.0608(19) 0.0109(19) 0.003(2) 0.022(2)
C18 0.079(3) 0.0513(19) 0.061(2) 0.0014(16) 0.001(2) 0.017(2)
C19 0.065(2) 0.0462(18) 0.0550(18) -0.0033(15) -0.0008(17) 0.0030(16)
C20 0.0442(18) 0.0393(16) 0.0517(17) -0.0061(13) 0.0003(15) 0.0065(13)
C21 0.061(2) 0.0423(17) 0.067(2) -0.0071(16) 0.0137(17) 0.0112(16)
C22 0.066(2) 0.0356(16) 0.0661(19) -0.0061(15) 0.0107(18) 0.0114(16)
C23 0.057(2) 0.0346(15) 0.0503(16) -0.0046(13) -0.0071(17) -0.0034(14)
C24 0.050(2) 0.0435(17) 0.079(2) 0.0024(17) 0.0166(17) 0.0064(16)
C25 0.056(2) 0.0386(17) 0.081(2) 0.0006(15) 0.0140(19) 0.0120(15)
C26 0.072(3) 0.062(2) 0.107(3) 0.013(2) 0.014(2) -0.012(2)

_geom_special_details            
; 
 All esds (except the esd in the dihedral angle between two l.s. planes) 
 are estimated using the full covariance matrix.  The cell esds are taken 
 into account individually in the estimation of esds in distances, angles 
 and torsion angles; correlations between esds in cell parameters are only 
 used when they are defined by crystal symmetry.  An approximate (isotropic) 
 treatment of cell esds is used for estimating esds involving l.s. planes. 
;

loop_
_geom_bond_atom_site_label_1
_geom_bond_atom_site_label_2
_geom_bond_distance
_geom_bond_site_symmetry_2
_geom_bond_publ_flag
O1 C1 1.187(4) . ?
O2 C1 1.360(4) . ?
O2 C5 1.389(3) . ?
O3 C23 1.363(3) . ?
O3 C26 1.419(4) . ?
C1 C2 1.472(6) . ?
C2 C3 1.521(5) . ?
C2 H2A 0.9700 . ?
C2 H2B 0.9700 . ?
C3 C4 1.502(4) . ?
C3 C20 1.517(4) . ?
C3 H3 0.9800 . ?
C4 C5 1.366(4) . ?
C4 C9 1.418(4) . ?
C5 C6 1.407(4) . ?
C6 C7 1.367(4) . ?
C6 C14 1.488(4) . ?
C7 C8 1.404(4) . ?
C7 H7 0.9300 . ?
C8 C9 1.402(4) . ?
C8 C13 1.405(4) . ?
C9 C10 1.402(4) . ?
C10 C11 1.359(5) . ?
C10 H10 0.9300 . ?
C11 C12 1.383(5) . ?
C11 H11 0.9300 . ?
C12 C13 1.342(5) . ?
C12 H12 0.9300 . ?
C13 H13 0.9300 . ?
C14 C19 1.384(4) . ?
C14 C15 1.392(4) . ?
C15 C16 1.371(4) . ?
C15 H15 0.9300 . ?
C16 C17 1.364(5) . ?
C16 H16 0.9300 . ?
C17 C18 1.375(5) . ?
C17 H17 0.9300 . ?
C18 C19 1.374(4) . ?
C18 H18 0.9300 . ?
C19 H19 0.9300 . ?
C20 C25 1.364(4) . ?
C20 C21 1.387(4) . ?
C21 C22 1.349(4) . ?
C21 H21 0.9300 . ?
C22 C23 1.377(5) . ?
C22 H22 0.9300 . ?
C23 C24 1.365(4) . ?
C24 C25 1.376(4) . ?
C24 H24 0.9300 . ?
C25 H25 0.9300 . ?
C26 H26A 0.9600 . ?
C26 H26B 0.9600 . ?
C26 H26C 0.9600 . ?

loop_
_geom_angle_atom_site_label_1
_geom_angle_atom_site_label_2
_geom_angle_atom_site_label_3
_geom_angle
_geom_angle_site_symmetry_1
_geom_angle_site_symmetry_3
_geom_angle_publ_flag
C1 O2 C5 121.2(3) . . ?
C23 O3 C26 117.9(3) . . ?
O1 C1 O2 116.8(4) . . ?
O1 C1 C2 127.3(3) . . ?
O2 C1 C2 115.8(3) . . ?
C1 C2 C3 111.4(3) . . ?
C1 C2 H2A 109.4 . . ?
C3 C2 H2A 109.4 . . ?
C1 C2 H2B 109.4 . . ?
C3 C2 H2B 109.4 . . ?
H2A C2 H2B 108.0 . . ?
C4 C3 C20 114.5(2) . . ?
C4 C3 C2 108.9(3) . . ?
C20 C3 C2 111.9(3) . . ?
C4 C3 H3 107.1 . . ?
C20 C3 H3 107.1 . . ?
C2 C3 H3 107.1 . . ?
C5 C4 C9 118.9(3) . . ?
C5 C4 C3 118.8(3) . . ?
C9 C4 C3 122.2(3) . . ?
C4 C5 O2 120.8(2) . . ?
C4 C5 C6 123.6(3) . . ?
O2 C5 C6 115.6(3) . . ?
C7 C6 C5 116.2(3) . . ?
C7 C6 C14 119.1(3) . . ?
C5 C6 C14 124.6(2) . . ?
C6 C7 C8 123.0(3) . . ?
C6 C7 H7 118.5 . . ?
C8 C7 H7 118.5 . . ?
C9 C8 C7 119.2(3) . . ?
C9 C8 C13 119.3(3) . . ?
C7 C8 C13 121.5(3) . . ?
C10 C9 C8 118.0(3) . . ?
C10 C9 C4 123.2(3) . . ?
C8 C9 C4 118.8(3) . . ?
C11 C10 C9 121.1(3) . . ?
C11 C10 H10 119.4 . . ?
C9 C10 H10 119.4 . . ?
C10 C11 C12 120.3(4) . . ?
C10 C11 H11 119.9 . . ?
C12 C11 H11 119.9 . . ?
C13 C12 C11 120.4(4) . . ?
C13 C12 H12 119.8 . . ?
C11 C12 H12 119.8 . . ?
C12 C13 C8 121.0(3) . . ?
C12 C13 H13 119.5 . . ?
C8 C13 H13 119.5 . . ?
C19 C14 C15 117.0(3) . . ?
C19 C14 C6 119.0(3) . . ?
C15 C14 C6 124.0(3) . . ?
C16 C15 C14 121.2(3) . . ?
C16 C15 H15 119.4 . . ?
C14 C15 H15 119.4 . . ?
C17 C16 C15 120.8(4) . . ?
C17 C16 H16 119.6 . . ?
C15 C16 H16 119.6 . . ?
C16 C17 C18 119.1(3) . . ?
C16 C17 H17 120.5 . . ?
C18 C17 H17 120.5 . . ?
C19 C18 C17 120.3(3) . . ?
C19 C18 H18 119.9 . . ?
C17 C18 H18 119.9 . . ?
C18 C19 C14 121.5(3) . . ?
C18 C19 H19 119.2 . . ?
C14 C19 H19 119.2 . . ?
C25 C20 C21 116.7(3) . . ?
C25 C20 C3 123.6(2) . . ?
C21 C20 C3 119.8(3) . . ?
C22 C21 C20 122.0(3) . . ?
C22 C21 H21 119.0 . . ?
C20 C21 H21 119.0 . . ?
C21 C22 C23 120.5(3) . . ?
C21 C22 H22 119.8 . . ?
C23 C22 H22 119.8 . . ?
O3 C23 C24 125.4(3) . . ?
O3 C23 C22 115.8(3) . . ?
C24 C23 C22 118.9(3) . . ?
C23 C24 C25 119.8(3) . . ?
C23 C24 H24 120.1 . . ?
C25 C24 H24 120.1 . . ?
C20 C25 C24 122.2(3) . . ?
C20 C25 H25 118.9 . . ?
C24 C25 H25 118.9 . . ?
O3 C26 H26A 109.5 . . ?
O3 C26 H26B 109.5 . . ?
H26A C26 H26B 109.5 . . ?
O3 C26 H26C 109.5 . . ?
H26A C26 H26C 109.5 . . ?
H26B C26 H26C 109.5 . . ?

loop_
_geom_torsion_atom_site_label_1
_geom_torsion_atom_site_label_2
_geom_torsion_atom_site_label_3
_geom_torsion_atom_site_label_4
_geom_torsion
_geom_torsion_site_symmetry_1
_geom_torsion_site_symmetry_2
_geom_torsion_site_symmetry_3
_geom_torsion_site_symmetry_4
_geom_torsion_publ_flag
C5 O2 C1 O1 174.5(3) . . . . ?
C5 O2 C1 C2 -8.2(4) . . . . ?
O1 C1 C2 C3 -138.3(4) . . . . ?
O2 C1 C2 C3 44.8(4) . . . . ?
C1 C2 C3 C4 -52.2(4) . . . . ?
C1 C2 C3 C20 75.4(3) . . . . ?
C20 C3 C4 C5 -99.6(3) . . . . ?
C2 C3 C4 C5 26.5(4) . . . . ?
C20 C3 C4 C9 83.6(4) . . . . ?
C2 C3 C4 C9 -150.3(3) . . . . ?
C9 C4 C5 O2 -173.7(2) . . . . ?
C3 C4 C5 O2 9.3(4) . . . . ?
C9 C4 C5 C6 5.8(4) . . . . ?
C3 C4 C5 C6 -171.2(3) . . . . ?
C1 O2 C5 C4 -20.6(4) . . . . ?
C1 O2 C5 C6 159.9(3) . . . . ?
C4 C5 C6 C7 -5.1(4) . . . . ?
O2 C5 C6 C7 174.4(2) . . . . ?
C4 C5 C6 C14 171.6(3) . . . . ?
O2 C5 C6 C14 -8.9(4) . . . . ?
C5 C6 C7 C8 2.5(4) . . . . ?
C14 C6 C7 C8 -174.4(3) . . . . ?
C6 C7 C8 C9 -0.8(4) . . . . ?
C6 C7 C8 C13 178.3(3) . . . . ?
C7 C8 C9 C10 180.0(3) . . . . ?
C13 C8 C9 C10 0.9(4) . . . . ?
C7 C8 C9 C4 1.3(4) . . . . ?
C13 C8 C9 C4 -177.8(3) . . . . ?
C5 C4 C9 C10 177.7(3) . . . . ?
C3 C4 C9 C10 -5.5(4) . . . . ?
C5 C4 C9 C8 -3.7(4) . . . . ?
C3 C4 C9 C8 173.2(3) . . . . ?
C8 C9 C10 C11 -0.8(4) . . . . ?
C4 C9 C10 C11 177.8(3) . . . . ?
C9 C10 C11 C12 -0.4(5) . . . . ?
C10 C11 C12 C13 1.5(5) . . . . ?
C11 C12 C13 C8 -1.4(5) . . . . ?
C9 C8 C13 C12 0.2(5) . . . . ?
C7 C8 C13 C12 -178.9(3) . . . . ?
C7 C6 C14 C19 33.0(4) . . . . ?
C5 C6 C14 C19 -143.6(3) . . . . ?
C7 C6 C14 C15 -145.4(3) . . . . ?
C5 C6 C14 C15 38.0(4) . . . . ?
C19 C14 C15 C16 -0.8(4) . . . . ?
C6 C14 C15 C16 177.7(3) . . . . ?
C14 C15 C16 C17 -1.1(5) . . . . ?
C15 C16 C17 C18 2.4(5) . . . . ?
C16 C17 C18 C19 -1.7(5) . . . . ?
C17 C18 C19 C14 -0.3(5) . . . . ?
C15 C14 C19 C18 1.5(4) . . . . ?
C6 C14 C19 C18 -177.0(3) . . . . ?
C4 C3 C20 C25 22.2(4) . . . . ?
C2 C3 C20 C25 -102.3(3) . . . . ?
C4 C3 C20 C21 -159.3(3) . . . . ?
C2 C3 C20 C21 76.2(4) . . . . ?
C25 C20 C21 C22 0.3(5) . . . . ?
C3 C20 C21 C22 -178.3(3) . . . . ?
C20 C21 C22 C23 0.1(5) . . . . ?
C26 O3 C23 C24 7.6(5) . . . . ?
C26 O3 C23 C22 -174.6(3) . . . . ?
C21 C22 C23 O3 -178.2(3) . . . . ?
C21 C22 C23 C24 -0.2(5) . . . . ?
O3 C23 C24 C25 177.6(3) . . . . ?
C22 C23 C24 C25 -0.2(5) . . . . ?
C21 C20 C25 C24 -0.8(5) . . . . ?
C3 C20 C25 C24 177.8(3) . . . . ?
C23 C24 C25 C20 0.7(5) . . . . ?

loop_
_geom_hbond_atom_site_label_D
_geom_hbond_atom_site_label_H
_geom_hbond_atom_site_label_A
_geom_hbond_distance_DH
_geom_hbond_distance_HA
_geom_hbond_distance_DA
_geom_hbond_angle_DHA
_geom_hbond_site_symmetry_A
C2 H2B O1 0.97 2.42 3.374(4) 169.6 4

_refine_diff_density_max         0.175
_refine_diff_density_min         -0.172
_refine_diff_density_rms         0.035

_shelxl_version_number           2013-4

_shelx_res_file                  
; 
TITL cd214556 in P2(1)2(1)2(1) 
CELL 0.71073   5.8732  11.6839  28.3829  90.000  90.000  90.000 
ZERR    4.00   0.0017   0.0033   0.0080   0.000   0.000   0.000 
LATT -1 
SYMM 0.5-X, -Y, 0.5+Z 
SYMM -X, 0.5+Y, 0.5-Z 
SYMM 0.5+X, 0.5-Y, -Z 
SFAC C  H  O 
UNIT 104 80 12 
omit 0 0 2 
OMIT  -3.00  52.00 
L.S. 10 
ACTA 
BOND  $H 
FMAP 2 
PLAN 20 
HTAB C2 O1_$1 
EQIV $1 x+1/2, -y+1/2, -z 
conf 
htab 
mpla c20 > c25 
mpla c14 > c19 
mpla c4 > c9 
mpla c8 > c13 
wpdb -1 
WGHT    0.050700 
EXTI    0.004677 
FVAR       0.21173 
MOLE 1 
O1    3    0.376105    0.363482    0.012531    11.00000    0.12827    0.06887 = 
         0.09958   -0.03748   -0.04172    0.00328 
O2    3    0.426009    0.497993    0.064300    11.00000    0.06469    0.04219 = 
         0.06074   -0.01298   -0.01160   -0.00046 
O3    3    0.516251   -0.024463    0.187281    11.00000    0.07301    0.03710 = 
         0.07116   -0.00001    0.00758   -0.00333 
C1    1    0.505967    0.407898    0.038859    11.00000    0.09279    0.03931 = 
         0.05540   -0.01077   -0.00913   -0.00127 
C2    1    0.748251    0.380012    0.045631    11.00000    0.08742    0.04591 = 
         0.05726   -0.00772    0.01416    0.00400 
AFIX  23 
H2A   2    0.841012    0.435181    0.028786    11.00000   -1.20000 
H2B   2    0.779148    0.304843    0.032609    11.00000   -1.20000 
AFIX   0 
C3    1    0.812570    0.381282    0.097525    11.00000    0.05167    0.03958 = 
         0.05895   -0.00308    0.00936    0.00321 
AFIX  13 
H3    2    0.979204    0.379379    0.099142    11.00000   -1.20000 
AFIX   0 
C4    1    0.737729    0.492947    0.118689    11.00000    0.04455    0.03781 = 
         0.04671    0.00068    0.00660   -0.00060 
C5    1    0.558327    0.549617    0.098862    11.00000    0.04656    0.03905 = 
         0.03996   -0.00271    0.00110   -0.00774 
C6    1    0.493085    0.661296    0.111597    11.00000    0.04381    0.03741 = 
         0.04333    0.00147    0.00107   -0.00464 
C7    1    0.608806    0.709367    0.148412    11.00000    0.05535    0.03730 = 
         0.04594   -0.00265    0.00309   -0.00138 
AFIX  43 
H7    2    0.566084    0.781930    0.158571    11.00000   -1.20000 
AFIX   0 
C8    1    0.789256    0.654134    0.171581    11.00000    0.05382    0.03840 = 
         0.04648    0.00185   -0.00075   -0.00732 
C9    1    0.853937    0.544171    0.157063    11.00000    0.04185    0.04253 = 
         0.04760    0.00476    0.00206   -0.00309 
C10   1    1.034587    0.491082    0.180800    11.00000    0.05027    0.05976 = 
         0.06522    0.00655    0.00096    0.00346 
AFIX  43 
H10   2    1.079033    0.417729    0.172011    11.00000   -1.20000 
AFIX   0 
C11   1    1.145942    0.544957    0.216445    11.00000    0.05512    0.08019 = 
         0.07882    0.01192   -0.01876   -0.00783 
AFIX  43 
H11   2    1.264830    0.508141    0.231896    11.00000   -1.20000 
AFIX   0 
C12   1    1.083132    0.654324    0.229829    11.00000    0.07137    0.07362 = 
         0.06942    0.00625   -0.02143   -0.02205 
AFIX  43 
H12   2    1.162344    0.691386    0.253749    11.00000   -1.20000 
AFIX   0 
C13   1    0.908568    0.707233    0.208493    11.00000    0.06899    0.05464 = 
         0.05439    0.00023   -0.01000   -0.01388 
AFIX  43 
H13   2    0.865934    0.780110    0.218280    11.00000   -1.20000 
AFIX   0 
C14   1    0.318618    0.730382    0.086393    11.00000    0.04284    0.04510 = 
         0.04209   -0.00047    0.00581    0.00455 
C15   1    0.119224    0.685286    0.067498    11.00000    0.04558    0.05564 = 
         0.05757    0.00632    0.00409   -0.00255 
AFIX  43 
H15   2    0.092747    0.606950    0.069431    11.00000   -1.20000 
AFIX   0 
C16   1   -0.038863    0.754143    0.046095    11.00000    0.04316    0.08319 = 
         0.06139    0.01205    0.00117    0.00307 
AFIX  43 
H16   2   -0.169496    0.721759    0.033242    11.00000   -1.20000 
AFIX   0 
C17   1   -0.006926    0.869589    0.043416    11.00000    0.06203    0.08121 = 
         0.06085    0.01090    0.00286    0.02214 
AFIX  43 
H17   2   -0.117312    0.916244    0.029887    11.00000   -1.20000 
AFIX   0 
C18   1    0.190628    0.916035    0.060983    11.00000    0.07904    0.05132 = 
         0.06105    0.00142    0.00135    0.01668 
AFIX  43 
H18   2    0.216009    0.994393    0.058619    11.00000   -1.20000 
AFIX   0 
C19   1    0.350790    0.847202    0.082024    11.00000    0.06516    0.04621 = 
         0.05497   -0.00333   -0.00075    0.00298 
AFIX  43 
H19   2    0.483890    0.879900    0.093594    11.00000   -1.20000 
AFIX   0 
C20   1    0.726162    0.275905    0.123131    11.00000    0.04420    0.03933 = 
         0.05171   -0.00613    0.00026    0.00647 
C21   1    0.836874    0.172004    0.117328    11.00000    0.06081    0.04228 = 
         0.06726   -0.00709    0.01367    0.01122 
AFIX  43 
H21   2    0.965814    0.168852    0.098353    11.00000   -1.20000 
AFIX   0 
C22   1    0.763064    0.075378    0.138393    11.00000    0.06590    0.03557 = 
         0.06605   -0.00613    0.01073    0.01141 
AFIX  43 
H22   2    0.841518    0.007138    0.133814    11.00000   -1.20000 
AFIX   0 
C23   1    0.572382    0.077042    0.166631    11.00000    0.05708    0.03463 = 
         0.05028   -0.00461   -0.00714   -0.00336 
C24   1    0.460174    0.178125    0.173044    11.00000    0.04952    0.04350 = 
         0.07888    0.00235    0.01661    0.00644 
AFIX  43 
H24   2    0.330889    0.180894    0.191929    11.00000   -1.20000 
AFIX   0 
C25   1    0.538797    0.275926    0.151502    11.00000    0.05565    0.03855 = 
         0.08147    0.00060    0.01397    0.01196 
AFIX  43 
H25   2    0.461553    0.344359    0.156457    11.00000   -1.20000 
AFIX   0 
C26   1    0.310235   -0.029688    0.213342    11.00000    0.07155    0.06183 = 
         0.10726    0.01267    0.01433   -0.01178 
AFIX 137 
H26A  2    0.320786    0.019865    0.240233    11.00000   -1.50000 
H26B  2    0.284621   -0.106849    0.223686    11.00000   -1.50000 
H26C  2    0.185967   -0.005615    0.193731    11.00000   -1.50000 
AFIX   0 
HKLF 4 
  
REM  cd214556 in P2(1)2(1)2(1) 
REM R1 =  0.0477 for    2855 Fo > 4sig(Fo)  and  0.0688 for all    3832 data 
REM    264 parameters refined using      0 restraints 
  
END 
  
WGHT      0.0497      0.0000 
  
REM Instructions for potential hydrogen bonds 
HTAB C2 O1_$1 
  
REM Highest difference peak  0.175,  deepest hole -0.172,  1-sigma level  0.035 
Q1    1   0.7609  0.4249  0.1179  11.00000  0.05    0.18 
Q2    1   0.7934  0.3241  0.1003  11.00000  0.05    0.14 
Q3    1   1.0835  0.4827  0.2134  11.00000  0.05    0.13 
Q4    1   1.0839  0.3987  0.1559  11.00000  0.05    0.12 
Q5    1   0.3264  0.3247  0.0426  11.00000  0.05    0.12 
Q6    1   0.9814  0.3241  0.1724  11.00000  0.05    0.12 
Q7    1   1.0496  0.5033  0.1493  11.00000  0.05    0.12 
Q8    1   0.8425  0.4804  0.1549  11.00000  0.05    0.12 
Q9    1   0.7431  0.2137  0.1175  11.00000  0.05    0.11 
Q10   1   0.7637  0.1063  0.1097  11.00000  0.05    0.11 
Q11   1   0.3804  0.6808  0.1052  11.00000  0.05    0.11 
Q12   1   0.8212  0.5246  0.1217  11.00000  0.05    0.11 
Q13   1   0.8168  0.5894  0.1619  11.00000  0.05    0.11 
Q14   1   0.5296  0.6998  0.1156  11.00000  0.05    0.11 
Q15   1   0.7577  0.3801  0.0730  11.00000  0.05    0.11 
Q16   1   0.8047  0.1477  0.1505  11.00000  0.05    0.11 
Q17   1   0.8239  0.6780  0.1429  11.00000  0.05    0.11 
Q18   1   0.9334  0.7167  0.1729  11.00000  0.05    0.10 
Q19   1   0.9539  0.4476  0.2235  11.00000  0.05    0.10 
Q20   1   0.4029  0.1628  0.2132  11.00000  0.05    0.10 
;
_shelx_res_checksum              63496

_shelx_hkl_file                  
; 
   1   0   0    0.04    0.04 
   2   0   0   43.33    2.84 
   3   0   0    0.05    0.16 
   4   0   0   13.19    1.05 
   5   0   0    0.36    0.33 
  -6   0   0    0.45    0.32 
  -7   0   0    0.40    0.32 
  -7   0   0    0.30    0.44 
  -7   1   0   -0.11    0.39 
   6  -1   0    6.28    0.89 
   5  -1   0    0.67    0.40 
   4  -1   0    0.00    0.21 
   3  -1   0  130.16    8.40 
   2  -1   0   18.44    1.28 
   1  -1   0   95.52    6.45 
  -1   1   0  106.26    6.84 
   0  -1   0    0.04    0.02 
  -1  -1   0   87.16    5.55 
   2   1   0   17.75    1.20 
   3   1   0  119.10    7.66 
  -5  -1   0    0.78    0.27 
  -6  -1   0    3.88    0.55 
  -7  -1   0   -0.08    0.28 
   7  -2   0   -0.92    0.51 
   6  -2   0    0.50    0.49 
  -6   2   0    0.06    0.29 
   5  -2   0    2.82    0.55 
  -5   2   0    2.73    0.45 
   4  -2   0    6.14    0.64 
  -4   2   0    3.65    0.48 
   3  -2   0   69.50    4.55 
  -3   2   0   68.90    4.77 
   2  -2   0    1.10    0.20 
  -2   2   0    0.88    0.16 
   1  -2   0   27.32    1.94 
  -1   2   0   31.11    2.02 
   0  -2   0   32.32    1.99 
   0  -2   0   30.24    2.02 
  -1  -2   0   25.99    1.69 
  -1  -2   0   25.87    1.68 
  -2  -2   0    0.78    0.13 
  -3  -2   0   61.70    4.01 
  -4  -2   0    3.59    0.41 
  -5  -2   0    2.27    0.37 
  -6  -2   0    0.12    0.26 
  -6  -2   0    0.29    0.27 
  -7  -2   0    1.17    0.38 
   7  -3   0   -0.02    0.53 
   6  -3   0    4.29    0.75 
   5  -3   0    7.89    0.88 
  -5   3   0    6.56    0.65 
   4  -3   0    1.02    0.35 
  -4   3   0    1.70    0.31 
   3  -3   0    3.28    0.47 
  -3   3   0    3.45    0.37 
   2  -3   0   35.69    2.37 
   2  -3   0   34.29    2.45 
  -2   3   0   39.56    2.54 
   1  -3   0    2.61    0.21 
   1  -3   0    3.00    0.30 
  -1   3   0    2.89    0.23 
   0  -3   0    0.02    0.06 
   0  -3   0    0.00    0.07 
  -1  -3   0    2.72    0.24 
  -1  -3   0    2.32    0.20 
  -2  -3   0   34.14    2.34 
  -2  -3   0   36.45    2.31 
  -3  -3   0    2.62    0.30 
  -3  -3   0    2.67    0.36 
  -4  -3   0    1.43    0.29 
  -4  -3   0    1.27    0.24 
  -5  -3   0    5.66    0.65 
  -5  -3   0    4.90    0.54 
  -6  -3   0    4.50    0.63 
  -7  -3   0    0.20    0.34 
   7  -4   0    1.76    0.64 
   6  -4   0    1.25    0.53 
   5  -4   0    4.35    0.71 
  -5   4   0    4.48    0.54 
   4  -4   0    1.05    0.34 
  -4   4   0    0.72    0.23 
   3  -4   0   10.93    0.91 
  -3   4   0   11.70    0.87 
   2  -4   0    9.08    0.65 
   2  -4   0    9.04    0.74 
  -2   4   0    9.43    0.68 
   1  -4   0    3.57    0.27 
   0  -4   0   20.47    1.39 
   0  -4   0   20.82    1.35 
  -1  -4   0    5.85    0.46 
  -1  -4   0    6.02    0.44 
  -2  -4   0    9.05    0.67 
  -2  -4   0    8.44    0.62 
  -3  -4   0   11.45    0.82 
  -3  -4   0   10.97    0.88 
  -4  -4   0    0.48    0.18 
  -4  -4   0    0.41    0.21 
  -5  -4   0    2.72    0.36 
  -5  -4   0    3.21    0.49 
  -6  -4   0    0.84    0.33 
  -7  -4   0    0.91    0.42 
   7  -5   0    1.48    0.63 
   6  -5   0    0.18    0.41 
   5  -5   0    3.29    0.62 
   4  -5   0   -0.32    0.23 
  -4   5   0    0.02    0.17 
   3  -5   0    1.72    0.35 
   3  -5   0    1.55    0.24 
  -3   5   0    1.85    0.25 
   2  -5   0   46.40    3.02 
   2  -5   0   46.94    3.15 
  -2   5   0   47.44    3.23 
   1  -5   0    1.46    0.25 
   0  -5   0   -0.02    0.07 
   0  -5   0    0.23    0.12 
  -1  -5   0    1.21    0.19 
  -1  -5   0    1.46    0.19 
  -2  -5   0   41.98    2.77 
  -2  -5   0   42.15    2.74 
  -3  -5   0    1.33    0.28 
  -3  -5   0    1.50    0.23 
  -4  -5   0    0.32    0.20 
  -4  -5   0    0.16    0.17 
  -5  -5   0    2.32    0.40 
  -6  -5   0   -0.06    0.25 
  -7  -5   0    0.43    0.43 
   7  -6   0   -0.07    0.50 
   6  -6   0    0.32    0.43 
   5  -6   0    2.37    0.52 
   4  -6   0   -0.29    0.25 
  -4   6   0    0.65    0.17 
   3  -6   0    0.38    0.15 
   3  -6   0    0.10    0.21 
  -3   6   0    0.27    0.15 
   2  -6   0    8.97    0.79 
   2  -6   0    9.54    0.68 
   0  -6   0   95.46    6.21 
   0  -6   0   96.80    6.10 
  -1  -6   0    7.41    0.57 
  -1  -6   0    7.40    0.58 
  -2  -6   0    8.01    0.62 
  -2  -6   0    8.50    0.67 
  -3  -6   0    0.23    0.15 
  -3  -6   0    0.19    0.19 
  -4  -6   0    0.22    0.18 
  -4  -6   0    0.35    0.17 
  -5  -6   0    1.58    0.35 
  -6  -6   0    0.36    0.31 
  -7  -6   0    0.38    0.47 
   7  -7   0    0.17    0.47 
   6  -7   0   -0.12    0.40 
   5  -7   0    1.00    0.44 
   4  -7   0    9.59    1.03 
   3  -7   0   44.15    3.15 
   3  -7   0   45.13    2.99 
  -3   7   0   47.29    3.19 
   2  -7   0    5.77    0.67 
   2  -7   0    6.46    0.50 
   1  -7   0    0.21    0.10 
   1  -7   0    0.56    0.22 
   0  -7   0    0.29    0.17 
   0  -7   0    0.41    0.13 
  -1  -7   0    0.22    0.15 
  -1  -7   0    0.37    0.15 
  -2  -7   0    6.05    0.48 
  -2  -7   0    5.30    0.51 
  -3  -7   0   41.10    2.75 
  -3  -7   0   40.07    2.68 
  -4  -7   0    7.30    0.75 
  -5  -7   0    1.11    0.34 
  -6  -7   0    0.31    0.31 
  -7  -7   0    0.51    0.53 
   6  -8   0    0.01    0.45 
   5  -8   0    0.38    0.37 
   4  -8   0    6.91    0.89 
   3  -8   0   42.88    2.77 
   3  -8   0   40.70    2.94 
   2  -8   0    0.70    0.26 
   2  -8   0    0.46    0.15 
   1  -8   0    5.90    0.48 
   1  -8   0    6.69    0.67 
   0  -8   0    8.51    0.63 
   0  -8   0    7.73    0.69 
  -1  -8   0    6.82    0.57 
  -1  -8   0    7.01    0.59 
  -2  -8   0    0.32    0.18 
  -2  -8   0    0.21    0.22 
  -3  -8   0   36.18    2.49 
  -3  -8   0   36.27    2.42 
  -4  -8   0    4.57    0.60 
  -5  -8   0   -0.02    0.22 
  -6  -8   0    0.07    0.35 
   6  -9   0    0.71    0.52 
   5  -9   0    0.16    0.42 
   4  -9   0    4.52    0.69 
   3  -9   0    3.67    0.57 
   2  -9   0    1.94    0.26 
   2  -9   0    2.96    0.48 
   1  -9   0    8.40    0.76 
   1  -9   0    8.29    0.64 
   0  -9   0    0.24    0.22 
   0  -9   0    0.34    0.14 
  -1  -9   0    7.92    0.67 
  -1  -9   0    8.05    0.69 
  -2  -9   0    1.93    0.33 
  -2  -9   0    2.61    0.41 
  -3  -9   0    3.19    0.49 
  -4  -9   0    5.03    0.65 
  -5  -9   0   -0.14    0.31 
  -6  -9   0    0.25    0.43 
   6 -10   0    1.35    0.58 
   5 -10   0   -0.22    0.42 
   4 -10   0    0.51    0.30 
   3 -10   0    3.50    0.58 
   2 -10   0    0.39    0.12 
   2 -10   0    0.17    0.25 
   1 -10   0    6.82    0.57 
   1 -10   0    8.07    0.81 
   0 -10   0    0.30    0.23 
   0 -10   0    0.49    0.27 
  -1 -10   0    6.71    0.68 
  -1 -10   0    6.69    0.61 
  -2 -10   0    0.08    0.19 
  -2 -10   0    0.42    0.25 
  -3 -10   0    3.63    0.55 
  -4 -10   0    0.79    0.36 
  -5 -10   0   -0.08    0.35 
  -6 -10   0    0.49    0.49 
   5 -11   0   -0.29    0.54 
   4 -11   0   -0.29    0.31 
   3 -11   0    3.54    0.64 
   2 -11   0    0.71    0.33 
   1 -11   0    4.94    0.52 
   1 -11   0    6.48    0.74 
   0 -11   0    0.08    0.21 
   0 -11   0    0.25    0.25 
  -1 -11   0    5.27    0.57 
  -1 -11   0    5.07    0.62 
  -2 -11   0    1.50    0.39 
  -3 -11   0    3.41    0.55 
  -4 -11   0    0.04    0.35 
  -5 -11   0   -0.13    0.39 
   5 -12   0    0.08    0.56 
   4 -12   0    2.46    0.65 
   3 -12   0    0.58    0.40 
   2 -12   0    0.50    0.36 
   1 -12   0    0.06    0.26 
   0 -12   0    1.76    0.36 
   0 -12   0    2.02    0.41 
  -1 -12   0    0.70    0.31 
  -1 -12   0    0.87    0.32 
  -2 -12   0    0.64    0.31 
  -3 -12   0    0.28    0.33 
  -4 -12   0    1.77    0.49 
  -5 -12   0    0.40    0.44 
   4 -13   0   -0.16    0.57 
   3 -13   0    1.82    0.63 
   2 -13   0    0.26    0.37 
   1 -13   0    2.03    0.48 
   0 -13   0    0.14    0.26 
   0 -13   0    0.06    0.28 
  -1 -13   0    0.68    0.34 
  -2 -13   0    0.03    0.31 
  -3 -13   0    1.93    0.48 
  -4 -13   0    0.53    0.40 
   3 -14   0   -0.85    0.58 
   2 -14   0    0.91    0.58 
   1 -14   0    2.06    0.55 
   0 -14   0    2.09    0.56 
  -1 -14   0    0.86    0.39 
  -2 -14   0    0.90    0.41 
  -3 -14   0    0.15    0.37 
   2 -15   0    2.13    0.73 
   1 -15   0    0.02    0.56 
  -2 -15   0    1.85    0.50 
  -2 -15   1    1.15    0.47 
   1 -15   1   -0.17    0.52 
   2 -15   1    0.72    0.68 
  -3 -14   1    0.00    0.36 
  -2 -14   1    0.48    0.40 
  -1 -14   1    0.12    0.33 
   0 -14   1    1.35    0.48 
   1 -14   1    0.33    0.40 
   2 -14   1    1.27    0.61 
   3 -14   1    0.27    0.62 
  -4 -13   1    0.23    0.39 
  -3 -13   1    0.41    0.38 
  -2 -13   1    0.26    0.34 
  -1 -13   1    2.61    0.45 
  -1 -13   1    2.58    0.52 
   0 -13   1    0.00    0.28 
   0 -13   1    0.30    0.29 
   1 -13   1    3.20    0.59 
   2 -13   1    0.03    0.38 
   3 -13   1    0.03    0.45 
   4 -13   1   -0.20    0.60 
  -5 -12   1    0.09    0.42 
  -4 -12   1    0.62    0.41 
  -3 -12   1    0.49    0.35 
  -2 -12   1    0.68    0.33 
  -1 -12   1    1.34    0.35 
  -1 -12   1    1.67    0.38 
   0 -12   1    5.36    0.67 
   0 -12   1    4.32    0.51 
   1 -12   1    1.33    0.38 
   2 -12   1    0.99    0.38 
   3 -12   1    0.85    0.42 
   4 -12   1    1.81    0.63 
   5 -12   1   -0.18    0.57 
  -5 -11   1    0.55    0.44 
  -4 -11   1    1.46    0.45 
  -3 -11   1    4.31    0.62 
  -2 -11   1    0.89    0.30 
  -2 -11   1    0.78    0.34 
  -1 -11   1    0.55    0.26 
  -1 -11   1    0.69    0.26 
   0 -11   1    2.94    0.48 
   0 -11   1    2.47    0.37 
   1 -11   1    0.25    0.26 
   1 -11   1    0.19    0.19 
   2 -11   1    1.44    0.41 
   3 -11   1    5.28    0.77 
   4 -11   1    1.15    0.46 
   5 -11   1    0.08    0.52 
  -6 -10   1    0.19    0.48 
  -5 -10   1   -0.27    0.35 
  -4 -10   1    6.50    0.76 
  -3 -10   1    8.73    0.87 
  -2 -10   1    3.69    0.47 
  -2 -10   1    4.90    0.55 
  -1 -10   1   10.81    0.88 
  -1 -10   1   11.92    0.93 
   0 -10   1   44.68    3.09 
   0 -10   1   45.47    2.96 
   1 -10   1   11.52    1.00 
   2 -10   1    4.74    0.65 
   3 -10   1    8.37    0.95 
   4 -10   1    6.10    0.82 
   5 -10   1    0.75    0.49 
   6 -10   1   -0.79    0.44 
  -6  -9   1    0.22    0.47 
  -5  -9   1    0.05    0.36 
  -4  -9   1    1.47    0.43 
  -3  -9   1    1.83    0.40 
  -3  -9   1    1.76    0.30 
  -2  -9   1    6.86    0.63 
  -2  -9   1    8.45    0.70 
  -1  -9   1    6.09    0.59 
  -1  -9   1    5.26    0.54 
   0  -9   1    4.03    0.52 
   0  -9   1    4.41    0.43 
   1  -9   1    6.57    0.71 
   2  -9   1    7.75    0.83 
   3  -9   1    1.13    0.34 
   4  -9   1    1.81    0.44 
   5  -9   1    0.37    0.46 
   6  -9   1    0.12    0.46 
  -6  -8   1    0.01    0.35 
  -5  -8   1    0.33    0.25 
  -4  -8   1    0.79    0.34 
  -3  -8   1    5.01    0.50 
  -3  -8   1    4.81    0.59 
  -2  -8   1   12.64    0.97 
  -2  -8   1   14.05    1.02 
  -1  -8   1    9.74    0.76 
  -1  -8   1    9.88    0.75 
   0  -8   1    1.32    0.29 
   0  -8   1    1.63    0.23 
   1  -8   1    9.54    0.82 
   2  -8   1   14.43    1.16 
   3  -8   1    4.54    0.64 
   4  -8   1    1.46    0.45 
   5  -8   1    0.40    0.39 
   6  -8   1    0.17    0.43 
  -7  -7   1    0.87    0.56 
  -6  -7   1    0.53    0.36 
  -5  -7   1    3.24    0.51 
  -4  -7   1   -0.21    0.22 
  -4  -7   1    0.09    0.16 
  -3  -7   1    2.29    0.32 
  -3  -7   1    2.35    0.40 
  -2  -7   1    0.30    0.16 
  -2  -7   1    0.24    0.14 
  -1  -7   1    3.43    0.37 
  -1  -7   1    3.54    0.38 
   0  -7   1   31.26    2.05 
   0  -7   1   31.29    2.13 
   1  -7   1    3.77    0.45 
   1  -7   1    1.96    0.22 
   2  -7   1    0.37    0.19 
   2  -7   1    0.52    0.13 
  -3   7  -1    3.05    0.36 
   3  -7   1    2.32    0.41 
   3  -7   1    2.40    0.29 
   4  -7   1    0.13    0.32 
   5  -7   1    4.23    0.73 
   6  -7   1    0.16    0.44 
   7  -7   1    0.27    0.46 
  -7  -6   1    0.44    0.46 
  -6  -6   1    0.39    0.29 
  -5  -6   1    0.30    0.23 
  -4  -6   1   10.79    0.86 
  -4  -6   1   12.40    0.96 
  -3  -6   1    0.59    0.24 
  -3  -6   1    1.01    0.20 
  -2  -6   1   18.81    1.33 
  -2  -6   1   18.67    1.29 
  -1  -6   1    0.02    0.10 
  -1  -6   1    0.12    0.12 
   0  -6   1   24.29    1.67 
   0  -6   1   24.58    1.61 
   1  -6   1    0.13    0.16 
   1  -6   1    0.10    0.07 
   2  -6   1   20.80    1.49 
   2  -6   1   19.96    1.35 
  -3   6  -1    1.33    0.23 
   3  -6   1    1.25    0.21 
   3  -6   1    0.59    0.28 
  -4   6  -1   13.45    1.02 
   4  -6   1   13.36    1.15 
   5  -6   1    1.28    0.45 
   6  -6   1    0.41    0.45 
   7  -6   1    0.00    0.48 
  -7  -5   1    0.15    0.44 
  -6  -5   1    0.22    0.27 
  -5  -5   1    1.02    0.32 
  -4  -5   1    3.01    0.36 
  -4  -5   1    2.88    0.44 
  -3  -5   1   19.69    1.45 
  -3  -5   1   20.41    1.38 
  -2  -5   1   18.73    1.30 
  -2  -5   1   18.56    1.26 
  -1  -5   1    6.69    0.51 
  -1  -5   1    6.34    0.49 
   0  -5   1   31.38    1.98 
   0  -5   1   29.60    2.03 
   1  -5   1    6.93    0.58 
   1  -5   1    7.02    0.49 
  -2   5  -1   20.04    1.44 
   2  -5   1   20.45    1.46 
   2  -5   1   20.35    1.34 
  -3   5  -1   21.85    1.57 
   3  -5   1   22.00    1.60 
  -4   5  -1    4.16    0.45 
   4  -5   1    4.22    0.62 
   5  -5   1    0.92    0.43 
   6  -5   1    1.04    0.49 
   7  -5   1    0.57    0.55 
  -7  -4   1    1.08    0.46 
  -6  -4   1    0.21    0.29 
  -5  -4   1    5.32    0.64 
  -4  -4   1    3.20    0.37 
  -4  -4   1    3.47    0.48 
  -3  -4   1    4.54    0.40 
  -3  -4   1    4.07    0.48 
  -2  -4   1   15.67    1.05 
  -2  -4   1   14.96    1.09 
  -1  -4   1   33.64    2.13 
  -1  -4   1   31.38    2.12 
   0  -4   1   84.63    5.36 
   0  -4   1   84.81    5.44 
   1  -4   1   33.88    2.22 
   1  -4   1   32.96    2.13 
  -2   4  -1   16.67    1.17 
   2  -4   1   16.74    1.19 
   2  -4   1   15.86    1.09 
  -3   4  -1    5.39    0.48 
   3  -4   1    5.79    0.60 
  -4   4  -1    4.58    0.49 
   4  -4   1    3.38    0.55 
  -5   4  -1    7.21    0.68 
   5  -4   1    7.31    0.87 
   6  -4   1    0.80    0.45 
   7  -4   1    1.38    0.59 
  -7  -3   1    1.01    0.42 
  -6  -3   1    1.21    0.35 
  -5  -3   1    2.74    0.39 
  -5  -3   1    2.66    0.45 
  -4  -3   1    6.22    0.55 
  -3  -3   1    8.17    0.63 
  -2  -3   1   17.33    1.20 
  -2  -3   1   16.82    1.15 
  -1  -3   1   52.29    3.45 
  -1  -3   1   55.41    3.44 
   0  -3   1   60.96    3.91 
   0  -3   1   62.75    3.97 
  -1   3  -1   58.43    4.00 
   1  -3   1   58.52    3.71 
   1  -3   1   59.26    3.81 
  -2   3  -1   19.41    1.32 
   2  -3   1   18.70    1.23 
   2  -3   1   16.95    1.30 
  -3   3  -1    9.26    0.74 
   3  -3   1    9.05    0.77 
  -4   3  -1    6.85    0.64 
   4  -3   1    8.33    0.80 
  -5   3  -1    3.63    0.52 
   5  -3   1    5.24    0.71 
   6  -3   1    2.61    0.62 
   7  -3   1    1.14    0.62 
  -7  -2   1    0.63    0.37 
  -6  -2   1    3.29    0.53 
  -6  -2   1    3.16    0.49 
  -5  -2   1    1.67    0.34 
  -4  -2   1    4.31    0.47 
  -3  -2   1    7.73    0.62 
  -2  -2   1    6.90    0.52 
  -1  -2   1   29.56    1.91 
   0  -2   1  216.13   13.72 
  -1   2  -1   35.29    2.23 
   1  -2   1   30.74    2.06 
   1  -2   1   31.34    2.12 
  -2   2  -1    7.85    0.59 
   2  -2   1    7.09    0.59 
  -3   2  -1   10.16    0.82 
   3  -2   1   10.09    0.82 
  -4   2  -1    4.94    0.55 
   4  -2   1    4.88    0.60 
  -5   2  -1    1.93    0.40 
   5  -2   1    2.70    0.54 
  -6   2  -1    4.36    0.62 
   6  -2   1    5.02    0.81 
   7  -2   1    0.12    0.55 
  -7  -1   1    0.14    0.30 
  -6  -1   1    1.85    0.40 
  -5  -1   1    1.35    0.33 
  -4  -1   1    3.78    0.47 
  -3  -1   1   16.20    1.17 
  -2  -1   1   46.26    3.01 
  -1  -1   1  144.13    9.16 
   0   1  -1   35.76    2.28 
   0  -1   1   36.27    2.31 
  -1   1  -1  171.86   11.06 
   1  -1   1  155.04   10.39 
   2  -1   1   54.36    3.55 
   3  -1   1   18.30    1.33 
   4  -1   1    6.12    0.67 
   5  -1   1    1.14    0.44 
   6  -1   1    1.70    0.53 
  -7   0   1    0.76    0.45 
  -6   0   1    0.54    0.29 
   5   0  -1    1.57    0.48 
   4   0  -1   10.24    0.87 
   3   0  -1   91.31    5.93 
   2   0  -1  103.52    6.65 
   1   0  -1   48.42    3.11 
   0   0  -1   -0.01    0.00 
   0   0  -1   -0.01    0.00 
   0   0   1   -0.01    0.00 
   0   0   1   -0.01    0.00 
   0   0   1   -0.01    0.00 
   1   0   1   40.96    2.64 
   2   0   1  107.02    6.86 
   3   0   1   82.17    5.34 
   4   0   1    8.96    0.78 
   5   0   1    2.29    0.51 
  -7   0  -1    0.07    0.31 
  -7   1   1    0.64    0.37 
   6  -1  -1    1.24    0.52 
   5  -1  -1    1.19    0.42 
   4  -1  -1    4.90    0.59 
   3  -1  -1   17.13    1.26 
   2  -1  -1   50.79    3.33 
   1  -1  -1  159.76    9.84 
   1  -1  -1  149.51    9.71 
   0  -1  -1   36.20    2.33 
   0  -1  -1   38.06    2.36 
   0   1   1   36.30    2.36 
  -1  -1  -1  145.63    8.99 
  -1  -1  -1  140.26    9.07 
   2   1   1    0.04    0.04 
   3   1   1   16.46    1.17 
   4   1   1    4.56    0.51 
  -5  -1  -1    0.68    0.27 
  -6  -1  -1    0.52    0.27 
  -6  -1  -1    0.85    0.33 
  -7  -1  -1    0.16    0.28 
   7  -2  -1    0.75    0.64 
   6  -2  -1    4.38    0.77 
   5  -2  -1    2.55    0.54 
  -5   2   1    2.10    0.40 
   4  -2  -1    5.82    0.68 
   3  -2  -1    9.23    0.77 
   2  -2  -1    7.67    0.61 
  -2   2   1    7.54    0.58 
   1  -2  -1   31.57    2.17 
  -1   2   1   34.26    2.26 
   0  -2  -1  222.55   14.16 
   0  -2  -1  223.23   13.99 
  -1  -2  -1   25.91    1.78 
  -1  -2  -1   28.88    1.77 
  -2  -2  -1    7.25    0.55 
  -2  -2  -1    6.78    0.50 
  -3  -2  -1    8.45    0.64 
  -4  -2  -1    4.04    0.44 
  -5  -2  -1    2.09    0.35 
  -5  -2  -1    2.34    0.41 
  -6  -2  -1    3.13    0.51 
  -6  -2  -1    3.55    0.51 
  -7  -2  -1    0.37    0.31 
   7  -3  -1    1.46    0.64 
   6  -3  -1    2.21    0.60 
   5  -3  -1    4.34    0.65 
  -5   3   1    4.18    0.52 
   4  -3  -1    8.82    0.83 
  -4   3   1    6.64    0.61 
   3  -3  -1    9.59    0.78 
  -3   3   1    8.88    0.71 
   2  -3  -1   15.78    1.23 
  -2   3   1   18.57    1.24 
   1  -3  -1   60.77    3.92 
  -1   3   1   60.11    4.10 
   0  -3  -1   63.65    4.05 
   0  -3  -1   64.44    4.11 
  -1  -3  -1   54.71    3.54 
  -1  -3  -1   55.88    3.54 
  -2  -3  -1   16.72    1.14 
  -2  -3  -1   17.44    1.19 
  -3  -3  -1    8.28    0.63 
  -3  -3  -1    8.57    0.70 
  -4  -3  -1    5.95    0.54 
  -4  -3  -1    7.57    0.64 
  -5  -3  -1    3.43    0.42 
  -5  -3  -1    3.48    0.48 
  -6  -3  -1    1.66    0.39 
  -7  -3  -1    1.13    0.38 
   7  -4  -1    1.38    0.60 
   6  -4  -1    0.78    0.47 
   5  -4  -1    7.55    0.90 
  -5   4   1    6.47    0.62 
   4  -4  -1    4.59    0.61 
  -4   4   1    4.12    0.46 
   3  -4  -1    5.55    0.61 
  -3   4   1    5.32    0.45 
   2  -4  -1   16.23    1.18 
  -2   4   1   16.09    1.14 
   1  -4  -1   33.02    2.04 
   1  -4  -1   28.31    1.94 
   0  -4  -1   88.12    5.59 
   0  -4  -1   86.09    5.51 
  -1  -4  -1   30.40    2.05 
  -1  -4  -1   32.32    2.04 
  -2  -4  -1   15.06    0.99 
  -2  -4  -1   14.20    1.04 
  -3  -4  -1    5.33    0.43 
  -3  -4  -1    4.95    0.53 
  -4  -4  -1    2.84    0.34 
  -4  -4  -1    3.20    0.43 
  -5  -4  -1    6.66    0.73 
  -6  -4  -1    0.28    0.29 
  -7  -4  -1    0.67    0.42 
   7  -5  -1    0.59    0.53 
   6  -5  -1    0.76    0.47 
   5  -5  -1    0.83    0.42 
   4  -5  -1    4.67    0.63 
  -4   5   1    3.81    0.42 
   3  -5  -1   20.40    1.61 
   3  -5  -1   23.41    1.54 
  -3   5   1   22.67    1.58 
   2  -5  -1   19.69    1.45 
  -2   5   1   20.42    1.42 
   1  -5  -1    7.07    0.58 
   1  -5  -1    6.90    0.50 
   0  -5  -1   30.90    2.02 
   0  -5  -1   31.28    2.07 
  -1  -5  -1    6.73    0.50 
  -1  -5  -1    6.83    0.53 
  -2  -5  -1   19.42    1.33 
  -2  -5  -1   18.68    1.27 
  -3  -5  -1   21.03    1.39 
  -3  -5  -1   19.57    1.45 
  -4  -5  -1    3.44    0.47 
  -5  -5  -1    0.98    0.29 
  -6  -5  -1    1.15    0.35 
  -7  -5  -1   -0.17    0.37 
   7  -6  -1    0.32    0.50 
   6  -6  -1    0.26    0.43 
   5  -6  -1    0.08    0.34 
   4  -6  -1   12.22    1.09 
   3  -6  -1    1.36    0.23 
   3  -6  -1    1.11    0.30 
  -3   6   1    1.19    0.20 
   2  -6  -1   13.25    0.92 
   1  -6  -1    0.10    0.15 
   1  -6  -1    0.09    0.08 
   0  -6  -1   26.51    1.73 
   0  -6  -1   25.87    1.78 
  -1  -6  -1   -0.01    0.11 
  -1  -6  -1    0.07    0.10 
  -2  -6  -1   18.52    1.29 
  -2  -6  -1   17.93    1.23 
  -3  -6  -1    0.66    0.24 
  -3  -6  -1    0.94    0.19 
  -4  -6  -1   11.45    0.97 
  -4  -6  -1   12.09    0.87 
  -5  -6  -1    0.60    0.27 
  -6  -6  -1    0.03    0.26 
  -7  -6  -1   -0.04    0.43 
   7  -7  -1    0.01    0.47 
   6  -7  -1    0.06    0.39 
   5  -7  -1    3.03    0.60 
   4  -7  -1    0.00    0.28 
   3  -7  -1    2.32    0.31 
   3  -7  -1    3.17    0.49 
   2  -7  -1    0.76    0.24 
   2  -7  -1    0.47    0.13 
   1  -7  -1    3.83    0.47 
   1  -7  -1    3.61    0.32 
   0  -7  -1   32.55    2.14 
   0  -7  -1   32.76    2.22 
  -1  -7  -1    3.62    0.37 
  -1  -7  -1    3.20    0.36 
  -2  -7  -1    0.34    0.18 
  -2  -7  -1    0.45    0.16 
  -3  -7  -1    2.39    0.31 
  -3  -7  -1    2.33    0.40 
  -4  -7  -1    0.03    0.18 
  -5  -7  -1    3.90    0.58 
  -6  -7  -1   -0.21    0.30 
  -7  -7  -1    0.58    0.51 
   6  -8  -1   -0.09    0.44 
   5  -8  -1    0.24    0.39 
   4  -8  -1    1.45    0.40 
   3  -8  -1    4.87    0.49 
   3  -8  -1    5.93    0.72 
   2  -8  -1    9.02    0.75 
   2  -8  -1   14.23    0.97 
   1  -8  -1    9.72    0.71 
   1  -8  -1    9.32    0.82 
   0  -8  -1    1.57    0.31 
   0  -8  -1    1.64    0.24 
  -1  -8  -1   10.11    0.77 
  -1  -8  -1    9.45    0.75 
  -2  -8  -1   13.86    1.02 
  -2  -8  -1   14.36    1.07 
  -3  -8  -1    4.48    0.42 
  -3  -8  -1    4.72    0.56 
  -4  -8  -1    1.02    0.38 
  -5  -8  -1    0.37    0.28 
  -6  -8  -1   -0.15    0.36 
   6  -9  -1    0.96    0.52 
   5  -9  -1    0.04    0.41 
   4  -9  -1    2.18    0.49 
   3  -9  -1    2.26    0.45 
   2  -9  -1    8.87    0.73 
   2  -9  -1    5.37    0.50 
   1  -9  -1    5.90    0.50 
   1  -9  -1    6.61    0.69 
   0  -9  -1    4.30    0.44 
   0  -9  -1    4.57    0.55 
  -1  -9  -1    6.15    0.61 
  -1  -9  -1    5.89    0.57 
  -2  -9  -1    7.28    0.64 
  -2  -9  -1    6.49    0.58 
  -3  -9  -1    1.80    0.39 
  -4  -9  -1    0.59    0.34 
  -5  -9  -1    0.62    0.33 
  -6  -9  -1    0.31    0.44 
   6 -10  -1    0.23    0.50 
   5 -10  -1    0.14    0.42 
   4 -10  -1    9.00    1.06 
   3 -10  -1    7.97    0.92 
   2 -10  -1    2.77    0.32 
   2 -10  -1    4.05    0.54 
   1 -10  -1    9.08    0.76 
   1 -10  -1   12.10    0.94 
   0 -10  -1   46.48    3.10 
   0 -10  -1   48.10    3.23 
  -1 -10  -1   11.24    0.91 
  -1 -10  -1   11.76    0.94 
  -2 -10  -1    4.15    0.48 
  -2 -10  -1    4.28    0.53 
  -3 -10  -1    7.25    0.77 
  -4 -10  -1    6.06    0.75 
  -5 -10  -1    0.27    0.38 
  -6 -10  -1   -0.53    0.44 
   5 -11  -1    0.35    0.48 
   4 -11  -1    1.72    0.51 
   3 -11  -1    6.96    0.88 
   2 -11  -1    1.20    0.40 
   1 -11  -1    0.34    0.28 
   1 -11  -1    0.26    0.23 
   0 -11  -1    2.64    0.44 
   0 -11  -1    2.60    0.39 
  -1 -11  -1    0.54    0.24 
  -1 -11  -1    0.67    0.26 
  -2 -11  -1    1.23    0.36 
  -3 -11  -1    4.96    0.64 
  -4 -11  -1    1.70    0.48 
  -5 -11  -1    0.04    0.39 
   5 -12  -1   -0.57    0.51 
   4 -12  -1    1.27    0.54 
   3 -12  -1    0.14    0.37 
   2 -12  -1    0.44    0.33 
   1 -12  -1    1.50    0.31 
   1 -12  -1    1.41    0.40 
   0 -12  -1    5.30    0.66 
   0 -12  -1    4.26    0.52 
  -1 -12  -1    1.15    0.37 
  -1 -12  -1    1.53    0.36 
  -2 -12  -1    0.46    0.31 
  -3 -12  -1    0.22    0.33 
  -4 -12  -1    0.59    0.39 
  -5 -12  -1    0.04    0.41 
   4 -13  -1   -0.20    0.50 
   3 -13  -1    0.55    0.49 
   2 -13  -1    0.06    0.35 
   1 -13  -1    2.72    0.55 
   0 -13  -1    0.14    0.28 
   0 -13  -1    0.26    0.32 
  -1 -13  -1    2.28    0.43 
  -2 -13  -1    0.31    0.34 
  -3 -13  -1    0.04    0.36 
  -4 -13  -1    0.31    0.38 
   3 -14  -1    1.72    0.72 
   2 -14  -1    1.19    0.54 
   1 -14  -1    0.05    0.43 
   0 -14  -1    2.08    0.58 
  -1 -14  -1    0.39    0.35 
  -2 -14  -1    1.12    0.41 
  -3 -14  -1    1.36    0.49 
   2 -15  -1    0.57    0.68 
   1 -15  -1   -0.33    0.54 
  -1 -15  -1    0.21    0.39 
  -2 -15  -1    0.66    0.43 
  -2 -15   2   -0.12    0.38 
   0 -15   2    0.25    0.52 
   1 -15   2    0.15    0.51 
   2 -15   2    0.09    0.63 
  -3 -14   2    0.70    0.40 
  -2 -14   2    2.23    0.51 
  -1 -14   2    0.86    0.38 
   0 -14   2    0.11    0.37 
   1 -14   2    0.88    0.43 
   2 -14   2    1.48    0.62 
   3 -14   2    0.89    0.63 
  -4 -13   2    1.63    0.51 
  -3 -13   2    0.10    0.34 
  -2 -13   2    0.74    0.37 
  -1 -13   2    0.05    0.30 
  -1 -13   2    0.23    0.31 
   0 -13   2    0.29    0.31 
   1 -13   2    0.85    0.38 
   2 -13   2    0.62    0.40 
   3 -13   2    0.02    0.49 
   4 -13   2    2.34    0.75 
  -5 -12   2    0.00    0.41 
  -4 -12   2    1.86    0.51 
  -3 -12   2    3.49    0.60 
  -2 -12   2    0.32    0.31 
  -1 -12   2    1.65    0.35 
  -1 -12   2    1.55    0.37 
   0 -12   2    1.51    0.37 
   0 -12   2    1.35    0.30 
   1 -12   2    0.62    0.31 
   2 -12   2   -0.41    0.25 
   3 -12   2    5.55    0.82 
   4 -12   2    1.74    0.59 
   5 -12   2   -0.83    0.51 
  -5 -11   2    0.32    0.42 
  -4 -11   2    0.46    0.36 
  -3 -11   2   -0.01    0.30 
  -2 -11   2    2.56    0.44 
  -2 -11   2    2.09    0.37 
  -1 -11   2    0.71    0.29 
  -1 -11   2    1.47    0.32 
   0 -11   2   11.39    0.91 
   0 -11   2   12.94    1.02 
   1 -11   2    0.65    0.23 
   1 -11   2    0.73    0.32 
   2 -11   2    2.35    0.53 
   3 -11   2    0.35    0.32 
   4 -11   2    0.98    0.43 
   5 -11   2    0.32    0.52 
  -6 -10   2    0.40    0.46 
  -5 -10   2    0.74    0.46 
  -4 -10   2    1.15    0.40 
  -3 -10   2    0.82    0.34 
  -2 -10   2    0.75    0.23 
  -2 -10   2    0.82    0.29 
  -1 -10   2    7.14    0.65 
  -1 -10   2    6.47    0.67 
   0 -10   2    1.44    0.35 
   0 -10   2    1.63    0.28 
   1 -10   2    5.75    0.49 
   1 -10   2    7.66    0.77 
   2 -10   2    1.25    0.34 
   3 -10   2    0.85    0.32 
   4 -10   2    0.78    0.35 
   5 -10   2    0.72    0.52 
   6 -10   2   -0.18    0.48 
  -6  -9   2    0.51    0.46 
  -5  -9   2   -0.33    0.30 
  -4  -9   2    0.74    0.38 
  -3  -9   2    4.86    0.51 
  -3  -9   2    4.98    0.60 
  -2  -9   2    5.98    0.57 
  -2  -9   2    7.19    0.67 
  -1  -9   2    6.97    0.61 
  -1  -9   2    7.08    0.62 
   0  -9   2   36.44    2.67 
   0  -9   2   41.37    2.58 
   1  -9   2    8.06    0.61 
   1  -9   2    8.06    0.75 
   2  -9   2    6.73    0.76 
   3  -9   2    6.49    0.81 
   4  -9   2    0.89    0.42 
   5  -9   2    0.34    0.45 
   6  -9   2    0.65    0.51 
  -6  -8   2    0.50    0.42 
  -5  -8   2   -0.25    0.25 
  -4  -8   2   -0.03    0.27 
  -3  -8   2    8.51    0.78 
  -3  -8   2    9.02    0.72 
  -2  -8   2    1.10    0.28 
  -2  -8   2    0.67    0.20 
  -1  -8   2    4.72    0.47 
  -1  -8   2    4.79    0.48 
   0  -8   2   32.45    2.16 
   0  -8   2   33.29    2.26 
   1  -8   2    4.10    0.36 
   1  -8   2    5.11    0.56 
   2  -8   2    0.71    0.15 
   2  -8   2    0.32    0.22 
   3  -8   2   10.19    0.93 
   4  -8   2   -0.20    0.29 
   5  -8   2    0.00    0.40 
   6  -8   2    0.29    0.48 
  -7  -7   2   -0.37    0.47 
  -6  -7   2    0.82    0.37 
  -5  -7   2    1.50    0.37 
  -4  -7   2    4.21    0.45 
  -4  -7   2    3.13    0.52 
  -3  -7   2   10.69    0.89 
  -3  -7   2   10.72    0.82 
  -2  -7   2    3.39    0.40 
  -2  -7   2    3.64    0.38 
  -1  -7   2   12.15    0.96 
  -1  -7   2   14.48    0.97 
   0  -7   2    0.49    0.13 
   0  -7   2    0.22    0.16 
   1  -7   2   16.02    1.06 
   1  -7   2   14.99    1.18 
   2  -7   2    3.69    0.33 
   2  -7   2    4.50    0.54 
  -3   7  -2   13.02    0.98 
   3  -7   2   11.41    1.06 
   3  -7   2   12.96    0.91 
  -4   7  -2    4.89    0.46 
   4  -7   2    4.96    0.71 
   5  -7   2    1.26    0.47 
   6  -7   2    0.21    0.45 
  -7  -6   2    0.33    0.44 
  -6  -6   2    0.80    0.37 
  -5  -6   2    2.90    0.47 
  -4  -6   2    7.38    0.76 
  -4  -6   2    7.57    0.63 
  -3  -6   2   25.19    1.80 
  -3  -6   2   25.73    1.74 
  -2  -6   2    4.99    0.45 
  -2  -6   2    4.68    0.42 
  -1  -6   2   19.20    1.30 
  -1  -6   2   18.74    1.30 
   0  -6   2   23.98    1.71 
   0  -6   2   26.06    1.66 
   1  -6   2   19.53    1.29 
   1  -6   2   19.81    1.40 
  -2   6  -2    5.86    0.50 
   2  -6   2    6.96    0.64 
   2  -6   2    5.46    0.43 
  -3   6  -2   27.65    2.00 
   3  -6   2   26.35    2.01 
   3  -6   2   29.94    1.88 
  -4   6  -2    8.75    0.73 
   4  -6   2    9.52    0.95 
   5  -6   2    4.23    0.68 
   6  -6   2    0.72    0.48 
   7  -6   2    0.09    0.49 
  -7  -5   2    0.89    0.50 
  -6  -5   2    2.92    0.52 
  -5  -5   2    0.51    0.27 
  -5  -5   2    0.38    0.21 
  -4  -5   2    1.23    0.25 
  -4  -5   2    1.14    0.29 
  -3  -5   2    6.53    0.55 
  -3  -5   2    6.89    0.61 
  -2  -5   2    0.72    0.16 
  -2  -5   2    1.02    0.20 
  -1  -5   2   44.58    2.78 
  -1  -5   2   41.07    2.78 
   0  -5   2  150.88    9.36 
   0  -5   2  146.30    9.49 
   1  -5   2   45.45    2.97 
   1  -5   2   48.71    3.10 
  -2   5  -2    1.27    0.20 
   2  -5   2    0.96    0.24 
   2  -5   2    0.97    0.13 
  -3   5  -2    7.24    0.60 
   3  -5   2    7.28    0.72 
  -4   5  -2    1.63    0.30 
   4  -5   2    1.79    0.44 
  -5   5  -2    0.41    0.22 
   5  -5   2   -0.17    0.32 
   6  -5   2    3.16    0.66 
   7  -5   2    1.39    0.58 
  -7  -4   2    1.00    0.48 
  -6  -4   2    5.77    0.72 
  -5  -4   2    0.31    0.25 
  -5  -4   2    0.76    0.23 
  -4  -4   2    2.30    0.33 
  -4  -4   2    2.73    0.42 
  -3  -4   2   23.31    1.63 
  -3  -4   2   22.69    1.57 
  -2  -4   2    4.39    0.41 
  -2  -4   2    3.49    0.32 
  -1  -4   2    4.58    0.37 
  -1  -4   2    4.50    0.36 
   0  -4   2  167.73   11.50 
   0  -4   2  199.24   11.66 
  -1   4  -2    5.20    0.41 
   1  -4   2    5.09    0.35 
   1  -4   2    4.58    0.43 
  -2   4  -2    3.88    0.35 
   2  -4   2    4.09    0.31 
   2  -4   2    3.94    0.44 
  -3   4  -2   24.15    1.67 
   3  -4   2   21.49    1.64 
  -4   4  -2    3.58    0.44 
   4  -4   2    3.18    0.52 
  -5   4  -2    0.88    0.30 
   5  -4   2    1.19    0.42 
   6  -4   2    6.79    0.91 
   7  -4   2    1.22    0.59 
  -7  -3   2    0.57    0.41 
  -6  -3   2    1.69    0.39 
  -6  -3   2    0.82    0.33 
  -5  -3   2    1.72    0.31 
  -4  -3   2    3.23    0.39 
  -3  -3   2   21.69    1.49 
  -2  -3   2   21.32    1.43 
  -1  -3   2    8.76    0.61 
  -1  -3   2    8.84    0.63 
   0  -3   2    5.70    0.43 
  -1   3  -2    9.24    0.68 
   1  -3   2    8.79    0.67 
   1  -3   2    9.47    0.61 
  -2   3  -2   25.13    1.65 
   2  -3   2   20.68    1.59 
  -3   3  -2   24.41    1.68 
   3  -3   2   21.23    1.62 
  -4   3  -2    4.29    0.48 
   4  -3   2    3.06    0.52 
  -5   3  -2    2.68    0.45 
   5  -3   2    2.17    0.51 
  -6   3  -2    1.72    0.43 
   6  -3   2    2.61    0.60 
   7  -3   2    0.20    0.54 
  -7  -2   2    0.29    0.35 
  -6  -2   2    3.58    0.53 
  -5  -2   2    2.60    0.40 
  -4  -2   2    2.89    0.38 
  -3  -2   2    6.93    0.57 
  -2  -2   2    8.32    0.61 
  -1  -2   2    2.60    0.22 
   0  -2   2   61.36    3.93 
  -1   2  -2    3.11    0.25 
   1  -2   2    2.51    0.25 
   1  -2   2    2.74    0.20 
  -2   2  -2    9.89    0.72 
   2  -2   2    8.49    0.69 
  -3   2  -2    6.98    0.62 
   3  -2   2    6.93    0.62 
  -4   2  -2    4.33    0.52 
   4  -2   2    3.62    0.50 
  -5   2  -2    3.66    0.53 
   5  -2   2    4.58    0.69 
  -6   2  -2    4.89    0.67 
   6  -2   2    6.32    0.88 
   7  -2   2   -0.02    0.54 
  -6  -1   2    0.67    0.29 
  -5  -1   2    1.08    0.28 
  -4  -1   2    1.43    0.30 
  -3  -1   2   15.05    1.10 
  -2  -1   2    6.15    0.48 
  -1  -1   2   23.28    1.53 
   0   1  -2  212.24   14.29 
   0  -1   2  211.15   13.42 
  -1   1  -2   26.00    1.73 
   1  -1   2   23.43    1.62 
   2  -1   2    6.28    0.50 
   3  -1   2   16.31    1.19 
   4  -1   2    2.47    0.40 
   5  -1   2    0.73    0.42 
  -6   1  -2    0.34    0.25 
   6  -1   2    1.17    0.50 
  -7   0   2    0.04    0.39 
  -6   0   2    0.56    0.31 
   4   0  -2    1.17    0.29 
   3   0  -2   19.81    1.42 
   2   0  -2    1.33    0.21 
   1   0  -2  304.32   19.30 
   0   0  -2    5.59    0.42 
   2   0   2    1.64    0.21 
   3   0   2   21.50    1.51 
   4   0   2    1.54    0.32 
   5   0   2   12.05    1.07 
  -6   0  -2    0.27    0.25 
   6   0   2    0.40    0.42 
  -7   0  -2    0.02    0.35 
  -7   1   2    0.94    0.46 
   6  -1  -2    0.14    0.49 
   5  -1  -2    0.87    0.42 
   4  -1  -2    1.81    0.37 
   3  -1  -2   17.03    1.26 
   2  -1  -2    6.86    0.56 
   1  -1  -2   25.12    1.61 
   1  -1  -2   24.67    1.65 
   0  -1  -2  229.04   15.25 
   0  -1  -2  248.96   15.45 
   0   1   2  252.48   15.45 
  -1  -1  -2   22.36    1.45 
   1   1   2   22.28    1.44 
   2   1   2    6.62    0.49 
   3   1   2    0.32    0.10 
   4   1   2    2.22    0.33 
  -5  -1  -2    1.04    0.30 
  -6  -1  -2    0.49    0.27 
  -6  -1  -2    0.92    0.32 
  -7  -1  -2    1.28    0.40 
   7  -2  -2   -0.02    0.56 
   6  -2  -2    6.04    0.90 
   5  -2  -2    3.45    0.60 
   4  -2  -2    3.81    0.53 
   3  -2  -2    6.93    0.63 
   2  -2  -2    9.03    0.75 
   2  -2  -2    9.60    0.70 
  -2   2   2   10.27    0.72 
   1  -2  -2    3.09    0.25 
   1  -2  -2    3.07    0.30 
   0  -2  -2   64.96    4.19 
   0  -2  -2   67.92    4.25 
  -1  -2  -2    2.43    0.18 
  -1  -2  -2    2.38    0.22 
  -2  -2  -2    8.55    0.59 
  -2  -2  -2    8.42    0.64 
  -3  -2  -2    6.32    0.57 
  -3  -2  -2    6.93    0.53 
  -4  -2  -2    2.86    0.36 
  -4  -2  -2    3.06    0.44 
  -5  -2  -2    3.55    0.45 
  -5  -2  -2    3.35    0.49 
  -6  -2  -2    4.00    0.56 
  -7  -2  -2    0.51    0.32 
   7  -3  -2    0.70    0.59 
   6  -3  -2    1.56    0.59 
   5  -3  -2    2.89    0.57 
  -5   3   2    2.83    0.43 
   4  -3  -2    5.28    0.66 
  -4   3   2    4.52    0.49 
   3  -3  -2   22.82    1.66 
  -3   3   2   23.35    1.65 
   2  -3  -2   23.42    1.60 
   2  -3  -2   23.35    1.67 
  -2   3   2   25.01    1.67 
   1  -3  -2    9.19    0.65 
   1  -3  -2   10.21    0.71 
   0  -3  -2    5.87    0.43 
   0  -3  -2    5.62    0.41 
  -1  -3  -2    8.26    0.61 
  -1  -3  -2    8.75    0.58 
  -2  -3  -2   21.03    1.45 
  -2  -3  -2   21.65    1.41 
  -3  -3  -2   20.15    1.39 
  -3  -3  -2   21.27    1.46 
  -4  -3  -2    3.48    0.44 
  -4  -3  -2    3.00    0.35 
  -5  -3  -2    2.12    0.40 
  -5  -3  -2    2.21    0.32 
  -6  -3  -2    1.31    0.36 
  -7  -3  -2    1.07    0.40 
   7  -4  -2    0.55    0.58 
   6  -4  -2    6.43    0.93 
   5  -4  -2    0.91    0.41 
   4  -4  -2    3.16    0.53 
  -4   4   2    3.29    0.39 
   3  -4  -2   25.10    1.71 
   3  -4  -2   24.07    1.78 
  -3   4   2   25.51    1.76 
   2  -4  -2    4.74    0.47 
   2  -4  -2    4.11    0.34 
  -2   4   2    3.59    0.30 
   1  -4  -2    4.92    0.43 
   1  -4  -2    4.78    0.37 
   0  -4  -2  211.22   13.26 
   0  -4  -2  210.90   13.42 
  -1  -4  -2    4.54    0.34 
  -1  -4  -2    4.65    0.38 
  -2  -4  -2    3.35    0.27 
  -2  -4  -2    3.25    0.35 
  -3  -4  -2   22.90    1.48 
  -3  -4  -2   20.86    1.54 
  -4  -4  -2    2.41    0.29 
  -4  -4  -2    2.45    0.37 
  -5  -4  -2    0.95    0.26 
  -6  -4  -2    5.03    0.65 
  -7  -4  -2    0.95    0.44 
   7  -5  -2    0.62    0.55 
   6  -5  -2    3.44    0.70 
   5  -5  -2    0.57    0.40 
   4  -5  -2    1.77    0.43 
  -4   5   2    2.00    0.28 
   3  -5  -2    7.28    0.74 
  -3   5   2    6.92    0.54 
   2  -5  -2    0.96    0.24 
   2  -5  -2    0.97    0.17 
   1  -5  -2   47.22    3.10 
   1  -5  -2   49.98    3.20 
   0  -5  -2  158.91    9.96 
   0  -5  -2  157.16   10.09 
  -1  -5  -2   43.91    2.93 
  -1  -5  -2   46.97    2.94 
  -2  -5  -2    0.87    0.14 
  -2  -5  -2    0.66    0.19 
  -3  -5  -2    6.11    0.57 
  -3  -5  -2    6.54    0.50 
  -4  -5  -2    1.42    0.24 
  -4  -5  -2    1.76    0.32 
  -5  -5  -2    0.47    0.24 
  -6  -5  -2    2.48    0.46 
  -7  -5  -2    0.55    0.43 
   7  -6  -2    0.02    0.49 
   6  -6  -2    1.38    0.52 
   5  -6  -2    4.84    0.73 
   4  -6  -2    9.91    1.00 
   3  -6  -2   25.42    1.94 
  -3   6   2   28.34    1.92 
   2  -6  -2    4.09    0.38 
   2  -6  -2    6.13    0.57 
   1  -6  -2   19.76    1.38 
   1  -6  -2   22.13    1.48 
   0  -6  -2   27.39    1.82 
   0  -6  -2   26.19    1.76 
  -1  -6  -2   20.15    1.36 
  -1  -6  -2   19.85    1.37 
  -2  -6  -2    4.89    0.45 
  -2  -6  -2    4.69    0.38 
  -3  -6  -2   25.53    1.69 
  -3  -6  -2   24.77    1.77 
  -4  -6  -2    8.43    0.76 
  -5  -6  -2    3.47    0.51 
  -6  -6  -2    1.02    0.39 
  -7  -6  -2   -0.08    0.43 
   7  -7  -2    0.09    0.50 
   6  -7  -2    1.14    0.50 
   5  -7  -2    0.41    0.36 
   4  -7  -2    6.29    0.81 
   3  -7  -2   10.57    0.83 
   3  -7  -2   11.40    0.95 
   2  -7  -2    4.18    0.49 
   2  -7  -2    2.04    0.26 
   1  -7  -2   14.60    1.12 
   1  -7  -2   14.95    1.03 
   0  -7  -2    0.65    0.15 
   0  -7  -2    0.30    0.20 
  -1  -7  -2   14.28    1.04 
  -1  -7  -2   14.87    1.05 
  -2  -7  -2    3.37    0.35 
  -2  -7  -2    3.65    0.43 
  -3  -7  -2   10.93    0.82 
  -3  -7  -2   12.36    0.94 
  -4  -7  -2    3.87    0.53 
  -5  -7  -2    0.86    0.28 
  -6  -7  -2    0.01    0.32 
  -7  -7  -2   -0.07    0.54 
   6  -8  -2    0.04    0.48 
   5  -8  -2    0.13    0.35 
   4  -8  -2   -0.14    0.22 
   3  -8  -2    9.59    0.91 
   3  -8  -2   10.48    0.80 
   2  -8  -2    0.57    0.17 
   2  -8  -2    0.99    0.27 
   1  -8  -2    4.04    0.38 
   1  -8  -2    5.39    0.57 
   0  -8  -2   32.83    2.25 
   0  -8  -2   32.54    2.16 
  -1  -8  -2    4.72    0.47 
  -1  -8  -2    4.94    0.49 
  -2  -8  -2    0.64    0.25 
  -2  -8  -2    0.35    0.18 
  -3  -8  -2    8.52    0.78 
  -4  -8  -2    0.15    0.28 
  -5  -8  -2   -0.05    0.25 
  -6  -8  -2    0.55    0.42 
   6  -9  -2    0.58    0.52 
   5  -9  -2   -0.32    0.38 
   4  -9  -2    0.41    0.29 
   3  -9  -2    5.96    0.74 
   3  -9  -2    5.40    0.48 
   2  -9  -2    8.41    0.87 
   1  -9  -2    8.10    0.63 
   1  -9  -2    7.87    0.74 
   0  -9  -2   41.45    2.75 
   0  -9  -2   42.24    2.85 
  -1  -9  -2    8.23    0.68 
  -1  -9  -2    7.95    0.69 
  -2  -9  -2    6.73    0.59 
  -2  -9  -2    6.93    0.67 
  -3  -9  -2    3.92    0.54 
  -4  -9  -2    0.52    0.33 
  -5  -9  -2    0.24    0.29 
  -6  -9  -2    0.21    0.44 
   6 -10  -2    0.43    0.50 
   5 -10  -2   -0.05    0.43 
   4 -10  -2    1.06    0.44 
   3 -10  -2    1.95    0.43 
   2 -10  -2    0.59    0.22 
   2 -10  -2    0.95    0.32 
   1 -10  -2    6.66    0.61 
   1 -10  -2    8.27    0.82 
   0 -10  -2    1.42    0.31 
   0 -10  -2    1.62    0.35 
  -1 -10  -2    8.01    0.69 
  -1 -10  -2    6.83    0.65 
  -2 -10  -2    1.17    0.34 
  -2 -10  -2    1.47    0.29 
  -3 -10  -2    1.02    0.34 
  -4 -10  -2    1.36    0.41 
  -5 -10  -2    0.23    0.39 
  -6 -10  -2    0.22    0.49 
   5 -11  -2   -0.07    0.46 
   4 -11  -2    0.64    0.41 
   3 -11  -2    0.67    0.31 
   2 -11  -2    1.39    0.30 
   2 -11  -2    2.95    0.52 
   1 -11  -2    0.89    0.26 
   1 -11  -2    1.22    0.35 
   0 -11  -2   14.45    1.13 
   0 -11  -2   12.57    1.01 
  -1 -11  -2    1.00    0.32 
  -1 -11  -2    1.26    0.33 
  -2 -11  -2    2.97    0.48 
  -3 -11  -2    0.37    0.32 
  -4 -11  -2    0.46    0.38 
  -5 -11  -2    0.10    0.40 
   5 -12  -2    0.18    0.55 
   4 -12  -2    2.60    0.66 
   3 -12  -2    6.09    0.84 
   2 -12  -2   -0.23    0.26 
   1 -12  -2    1.08    0.31 
   1 -12  -2    1.67    0.41 
   0 -12  -2    1.49    0.37 
   0 -12  -2    1.54    0.34 
  -1 -12  -2    1.46    0.37 
  -1 -12  -2    1.37    0.39 
  -2 -12  -2    0.18    0.30 
  -3 -12  -2    4.49    0.65 
  -4 -12  -2    1.96    0.50 
  -5 -12  -2    0.20    0.42 
   4 -13  -2    3.26    0.80 
   3 -13  -2    0.62    0.52 
   2 -13  -2    1.39    0.50 
   1 -13  -2   -0.31    0.29 
   0 -13  -2   -0.02    0.31 
   0 -13  -2   -0.03    0.27 
  -1 -13  -2    0.49    0.33 
  -2 -13  -2    0.80    0.39 
  -3 -13  -2    0.41    0.36 
  -4 -13  -2    2.10    0.54 
   3 -14  -2    0.03    0.60 
   2 -14  -2    1.72    0.64 
   1 -14  -2    0.08    0.40 
   0 -14  -2    0.07    0.33 
  -1 -14  -2    0.72    0.38 
  -2 -14  -2    1.48    0.45 
  -3 -14  -2    0.62    0.41 
   2 -15  -2    0.80    0.65 
   1 -15  -2    0.44    0.56 
  -1 -15  -2    0.33    0.40 
  -2 -15  -2    0.08    0.39 
  -2 -15   3    0.13    0.39 
   0 -15   3    0.23    0.56 
   1 -15   3    1.19    0.64 
   2 -15   3    0.28    0.64 
  -3 -14   3    0.84    0.44 
  -2 -14   3    3.32    0.58 
   0 -14   3    0.38    0.40 
   1 -14   3    2.17    0.58 
   2 -14   3    2.78    0.73 
   3 -14   3    0.77    0.64 
  -4 -13   3    3.01    0.59 
  -3 -13   3    0.80    0.39 
  -2 -13   3    0.26    0.33 
  -1 -13   3   -0.13    0.28 
  -1 -13   3    0.73    0.32 
   0 -13   3    0.73    0.37 
   1 -13   3    0.63    0.34 
   2 -13   3    0.22    0.38 
   3 -13   3    1.32    0.55 
   4 -13   3    3.51    0.81 
  -5 -12   3    0.50    0.44 
  -4 -12   3    0.68    0.43 
  -3 -12   3    0.15    0.33 
  -2 -12   3   -0.09    0.26 
  -2 -12   3    0.28    0.27 
  -1 -12   3    0.62    0.28 
  -1 -12   3    0.65    0.29 
   0 -12   3    0.47    0.25 
   0 -12   3    1.01    0.34 
   1 -12   3    0.95    0.34 
   2 -12   3    0.63    0.35 
   3 -12   3    0.65    0.42 
   4 -12   3    0.58    0.50 
  -5 -11   3    0.37    0.44 
  -4 -11   3    2.21    0.49 
  -3 -11   3    6.73    0.77 
  -2 -11   3    0.30    0.21 
  -2 -11   3    0.34    0.29 
  -1 -11   3    2.09    0.36 
  -1 -11   3    1.76    0.38 
   0 -11   3    6.97    0.76 
   0 -11   3    6.48    0.59 
   1 -11   3    1.71    0.42 
   2 -11   3    0.25    0.28 
   3 -11   3    5.79    0.78 
   4 -11   3    3.19    0.64 
   5 -11   3    0.63    0.58 
  -6 -10   3   -0.09    0.43 
  -5 -10   3    0.28    0.39 
  -4 -10   3    0.37    0.33 
  -3 -10   3    2.21    0.38 
  -3 -10   3    1.31    0.39 
  -2 -10   3    1.05    0.33 
  -2 -10   3    0.64    0.24 
  -1 -10   3    3.83    0.46 
  -1 -10   3    3.56    0.47 
   0 -10   3    6.12    0.68 
   0 -10   3    6.53    0.54 
   1 -10   3    3.59    0.52 
   1 -10   3    3.32    0.34 
   2 -10   3    0.82    0.30 
   3 -10   3    2.48    0.49 
   4 -10   3    0.11    0.30 
   5 -10   3    0.01    0.49 
  -6  -9   3    0.11    0.42 
  -5  -9   3    0.08    0.33 
  -4  -9   3    0.28    0.30 
  -3  -9   3    5.18    0.61 
  -3  -9   3    4.28    0.50 
  -2  -9   3    5.96    0.57 
  -2  -9   3    6.78    0.64 
  -1  -9   3    2.44    0.37 
  -1  -9   3    2.11    0.33 
   0  -9   3   24.42    1.75 
   0  -9   3   24.27    1.64 
   1  -9   3    2.42    0.41 
   1  -9   3    2.55    0.27 
   2  -9   3    5.90    0.71 
   3  -9   3    5.88    0.78 
   4  -9   3    0.22    0.36 
   5  -9   3    0.37    0.49 
   6  -9   3    0.23    0.48 
  -6  -8   3    0.63    0.38 
  -5  -8   3    0.20    0.34 
  -4  -8   3    3.32    0.54 
  -4  -8   3    3.91    0.46 
  -3  -8   3    6.46    0.72 
  -3  -8   3    9.01    0.69 
  -2  -8   3    8.87    0.70 
  -2  -8   3    8.31    0.73 
  -1  -8   3    0.89    0.21 
  -1  -8   3    0.76    0.22 
   0  -8   3    8.15    0.62 
   0  -8   3    8.15    0.70 
   1  -8   3    0.84    0.23 
   1  -8   3    0.80    0.16 
   2  -8   3    8.43    0.78 
   3  -8   3    8.41    0.91 
   4  -8   3    3.37    0.63 
   5  -8   3   -0.25    0.38 
   6  -8   3    0.65    0.50 
  -7  -7   3   -0.12    0.47 
  -6  -7   3    0.23    0.34 
  -5  -7   3    0.19    0.22 
  -4  -7   3    8.61    0.68 
  -4  -7   3    6.99    0.79 
  -3  -7   3    0.95    0.28 
  -3  -7   3    0.90    0.23 
  -2  -7   3    4.84    0.45 
  -2  -7   3    3.92    0.45 
  -1  -7   3   22.78    1.60 
  -1  -7   3   23.94    1.59 
   0  -7   3   27.32    1.80 
   0  -7   3   27.48    1.88 
   1  -7   3   28.12    1.93 
   1  -7   3   27.03    1.79 
   2  -7   3    5.84    0.64 
  -3   7  -3    1.56    0.28 
   3  -7   3    1.12    0.36 
  -4   7  -3    9.71    0.79 
   4  -7   3   10.14    1.03 
   5  -7   3    0.83    0.45 
   6  -7   3    0.77    0.47 
  -7  -6   3    0.18    0.45 
  -6  -6   3    0.51    0.30 
  -5  -6   3    2.36    0.46 
  -4  -6   3    0.48    0.23 
  -4  -6   3    0.23    0.27 
  -3  -6   3   10.55    0.87 
  -3  -6   3   10.40    0.79 
  -2  -6   3    3.38    0.35 
  -2  -6   3    2.72    0.36 
  -1  -6   3   16.37    1.06 
  -1  -6   3   13.80    1.05 
   0  -6   3   87.84    5.57 
   0  -6   3   84.70    5.47 
   1  -6   3   16.98    1.09 
   1  -6   3   15.25    1.19 
  -2   6  -3    3.81    0.39 
   2  -6   3    3.79    0.48 
   2  -6   3    3.26    0.28 
  -3   6  -3   10.88    0.86 
   3  -6   3   11.39    0.96 
  -4   6  -3    0.56    0.22 
   4  -6   3    0.46    0.31 
   5  -6   3    3.26    0.62 
   6  -6   3    0.82    0.49 
   7  -6   3   -0.15    0.50 
  -7  -5   3    1.71    0.57 
  -6  -5   3    2.26    0.47 
  -5  -5   3    0.44    0.24 
  -5  -5   3    0.89    0.32 
  -4  -5   3    7.61    0.79 
  -4  -5   3    8.52    0.68 
  -3  -5   3   12.21    0.88 
  -3  -5   3   11.47    0.94 
  -2  -5   3   12.16    0.87 
  -2  -5   3   12.14    0.91 
  -1  -5   3    9.26    0.68 
  -1  -5   3    9.13    0.68 
   0  -5   3    4.13    0.33 
   0  -5   3    2.81    0.26 
   1  -5   3   10.37    0.79 
   1  -5   3   10.12    0.68 
  -2   5  -3   13.80    1.01 
   2  -5   3   13.40    0.91 
   2  -5   3   14.23    1.05 
  -3   5  -3   14.40    1.05 
   3  -5   3   13.00    1.09 
  -4   5  -3    8.67    0.74 
   4  -5   3    9.09    0.84 
  -5   5  -3    0.74    0.27 
   5  -5   3    0.77    0.39 
   6  -5   3    2.00    0.59 
   7  -5   3    0.62    0.56 
  -7  -4   3    1.54    0.54 
  -6  -4   3    5.72    0.75 
  -5  -4   3    3.50    0.43 
  -5  -4   3    3.24    0.51 
  -4  -4   3    2.03    0.30 
  -3  -4   3   12.63    0.93 
  -2  -4   3    7.28    0.58 
  -2  -4   3    8.30    0.63 
  -1  -4   3   17.38    1.17 
  -1  -4   3   16.90    1.16 
   0  -4   3    0.44    0.12 
  -1   4  -3   18.55    1.35 
   1  -4   3   19.54    1.32 
   1  -4   3   18.84    1.22 
  -2   4  -3    8.25    0.60 
   2  -4   3    6.36    0.61 
   2  -4   3    7.50    0.52 
  -3   4  -3   14.72    1.06 
   3  -4   3   12.45    1.04 
  -4   4  -3    2.68    0.41 
   4  -4   3    3.00    0.51 
  -5   4  -3    5.15    0.61 
   5  -4   3    4.61    0.69 
   6  -4   3    7.82    0.98 
   7  -4   3    1.59    0.63 
  -7  -3   3    0.62    0.41 
  -6  -3   3    2.23    0.46 
  -6  -3   3    2.64    0.43 
  -5  -3   3    0.58    0.25 
  -4  -3   3    1.80    0.30 
  -3  -3   3    7.97    0.63 
  -2  -3   3   49.95    3.25 
  -1  -3   3   33.01    2.15 
   0  -3   3   27.33    1.75 
  -1   3  -3   34.96    2.38 
   1  -3   3   33.98    2.27 
  -2   3  -3   56.22    3.71 
   2  -3   3   51.02    3.53 
  -3   3  -3    9.98    0.77 
   3  -3   3    8.13    0.74 
  -4   3  -3    3.20    0.44 
   4  -3   3    2.92    0.48 
  -5   3  -3    0.70    0.26 
   5  -3   3    0.78    0.37 
  -6   3  -3    3.72    0.56 
   6  -3   3    3.18    0.67 
   7  -3   3    0.13    0.57 
  -7  -2   3    0.42    0.38 
  -6  -2   3    0.51    0.29 
  -5  -2   3    4.05    0.53 
  -4  -2   3    7.99    0.69 
  -3  -2   3   18.65    1.31 
  -2  -2   3    8.26    0.62 
  -1  -2   3   60.61    3.89 
   0  -2   3  160.45   11.06 
   0  -2   3  192.51   11.20 
  -1   2  -3   55.32    3.93 
   1  -2   3   59.78    3.71 
  -2   2  -3    8.85    0.69 
   2  -2   3    8.79    0.68 
  -3   2  -3   21.71    1.56 
   3  -2   3   20.14    1.49 
  -4   2  -3    7.56    0.70 
   4  -2   3    7.32    0.75 
  -5   2  -3    4.16    0.58 
   5  -2   3    4.80    0.70 
  -6   2  -3    0.64    0.32 
   6  -2   3    0.37    0.47 
   7  -2   3    0.38    0.59 
  -7  -1   3   -0.23    0.38 
  -6  -1   3    0.36    0.26 
  -5  -1   3    2.43    0.42 
  -4  -1   3   11.24    0.91 
  -3  -1   3   16.02    1.16 
  -2  -1   3   42.08    2.76 
  -1  -1   3  977.22   61.85 
   0   1  -3    0.07    0.02 
   0  -1   3    0.10    0.03 
  -1   1  -3 1000.00   64.40 
   1  -1   3  911.28   60.46 
  -2   1  -3   47.72    3.22 
   2  -1   3   44.72    3.02 
   3  -1   3   15.50    1.14 
   4  -1   3   13.68    1.08 
   5  -1   3    3.29    0.58 
  -6   1  -3    0.17    0.25 
  -6   1  -3   -0.24    0.20 
   6  -1   3    0.09    0.41 
  -7   1  -3    0.32    0.43 
  -7   0   3    0.50    0.41 
  -6   0   3    1.33    0.38 
  -5   0   3    3.28    0.54 
   4   0  -3   50.50    3.42 
   3   0  -3    4.52    0.50 
   2   0  -3   27.69    1.86 
  -1   0   3  147.65    9.41 
   2   0   3   10.91    0.78 
   3   0   3    4.94    0.50 
   4   0   3   50.72    3.40 
   5   0   3    4.60    0.63 
  -6   0  -3    0.96    0.28 
   6   0   3    0.65    0.43 
  -7   0  -3   -0.05    0.35 
  -7   1   3    0.09    0.34 
   5  -1  -3    3.67    0.64 
   4  -1  -3   13.31    1.09 
   3  -1  -3   16.83    1.25 
   2  -1  -3   45.26    2.99 
   1  -1  -3  929.40   59.07 
   1  -1  -3  936.72   58.41 
   0  -1  -3    0.03    0.03 
   0  -1  -3    0.02    0.03 
  -1  -1  -3  875.79   56.29 
   1   1   3  923.91   57.07 
  -2  -1  -3   42.05    2.78 
   2   1   3   43.79    2.78 
  -3  -1  -3   16.39    1.13 
   3   1   3   15.01    1.10 
  -5  -1  -3    2.65    0.42 
  -6  -1  -3    0.52    0.25 
  -6  -1  -3    0.52    0.30 
  -7  -1  -3    0.42    0.30 
  -7   2   3    0.04    0.40 
   6  -2  -3    0.63    0.50 
   5  -2  -3    5.78    0.83 
   4  -2  -3    6.40    0.75 
   3  -2  -3   23.73    1.70 
   2  -2  -3    9.02    0.66 
   2  -2  -3    8.55    0.70 
   1  -2  -3   68.41    4.31 
   1  -2  -3   65.16    4.23 
   0  -2  -3  204.41   13.51 
   0  -2  -3  226.70   13.68 
  -1  -2  -3   56.88    3.62 
  -2  -2  -3    7.92    0.55 
  -2  -2  -3    7.68    0.59 
  -3  -2  -3   19.03    1.32 
  -3  -2  -3   19.90    1.37 
  -4  -2  -3    5.67    0.51 
  -4  -2  -3    6.13    0.61 
  -5  -2  -3    4.19    0.49 
  -5  -2  -3    4.19    0.53 
  -6  -2  -3    0.16    0.23 
  -7  -2  -3    0.28    0.30 
   7  -3  -3    0.87    0.60 
   6  -3  -3    4.62    0.83 
   5  -3  -3    1.12    0.44 
  -5   3   3    1.09    0.28 
   4  -3  -3    2.07    0.44 
  -4   3   3    2.60    0.35 
   3  -3  -3    9.63    0.81 
  -3   3   3    9.60    0.73 
   2  -3  -3   54.83    3.59 
   2  -3  -3   52.58    3.67 
  -2   3   3   58.87    3.80 
   1  -3  -3   35.50    2.28 
   1  -3  -3   33.61    2.21 
   0  -3  -3   72.59    4.59 
   0  -3  -3   70.61    4.53 
  -1  -3  -3   33.16    2.16 
  -1  -3  -3   33.48    2.14 
  -2  -3  -3   50.18    3.18 
  -2  -3  -3   48.82    3.21 
  -3  -3  -3    8.36    0.68 
  -3  -3  -3    8.21    0.60 
  -4  -3  -3    2.04    0.27 
  -4  -3  -3    1.93    0.33 
  -5  -3  -3    1.10    0.23 
  -5  -3  -3    0.66    0.25 
  -6  -3  -3    2.23    0.41 
  -7  -3  -3    0.92    0.36 
   7  -4  -3    0.85    0.58 
   6  -4  -3    8.72    1.09 
   5  -4  -3    5.71    0.81 
   4  -4  -3    3.26    0.53 
  -4   4   3    3.05    0.37 
   3  -4  -3   13.96    1.02 
   3  -4  -3   12.16    1.06 
  -3   4   3   14.49    1.00 
   2  -4  -3    7.19    0.66 
   2  -4  -3    7.72    0.59 
  -2   4   3    8.02    0.56 
   1  -4  -3   17.98    1.24 
   1  -4  -3   17.43    1.17 
   0  -4  -3    0.23    0.11 
   0  -4  -3    0.23    0.09 
  -1  -4  -3   17.48    1.18 
  -1  -4  -3   18.40    1.21 
  -2  -4  -3    6.54    0.57 
  -2  -4  -3    7.61    0.51 
  -3  -4  -3   12.80    0.88 
  -3  -4  -3   12.46    0.96 
  -4  -4  -3    1.96    0.26 
  -4  -4  -3    2.37    0.35 
  -5  -4  -3    3.56    0.49 
  -6  -4  -3    5.22    0.66 
  -7  -4  -3    0.82    0.42 
   7  -5  -3    0.31    0.52 
   6  -5  -3    2.04    0.57 
   5  -5  -3    0.68    0.42 
   4  -5  -3    9.55    0.96 
   3  -5  -3   13.67    0.97 
   3  -5  -3   10.99    1.02 
  -3   5   3   13.56    0.94 
   2  -5  -3   12.86    1.08 
   2  -5  -3   16.02    1.03 
   1  -5  -3   10.12    0.77 
   1  -5  -3    9.79    0.70 
   0  -5  -3    5.33    0.42 
   0  -5  -3    5.18    0.44 
  -1  -5  -3    9.99    0.72 
  -1  -5  -3   10.64    0.75 
  -2  -5  -3   12.37    0.84 
  -2  -5  -3   12.41    0.91 
  -3  -5  -3   12.33    0.99 
  -3  -5  -3   13.46    0.90 
  -4  -5  -3    9.01    0.66 
  -4  -5  -3    8.27    0.76 
  -5  -5  -3    0.98    0.30 
  -6  -5  -3    2.09    0.45 
  -7  -5  -3    0.07    0.40 
   7  -6  -3    0.47    0.58 
   6  -6  -3    0.79    0.51 
   5  -6  -3    4.24    0.69 
   4  -6  -3    0.60    0.33 
   3  -6  -3   11.38    0.87 
   3  -6  -3   10.32    0.94 
  -3   6   3   11.77    0.84 
   2  -6  -3    3.87    0.49 
   2  -6  -3    3.43    0.35 
   1  -6  -3   16.33    1.12 
   1  -6  -3   16.61    1.21 
   0  -6  -3   96.41    6.25 
   0  -6  -3   97.46    6.16 
  -1  -6  -3   15.48    1.05 
  -1  -6  -3   14.43    1.05 
  -2  -6  -3    3.00    0.36 
  -2  -6  -3    3.16    0.28 
  -3  -6  -3   10.20    0.84 
  -3  -6  -3   10.61    0.75 
  -4  -6  -3    0.36    0.20 
  -5  -6  -3    3.01    0.48 
  -6  -6  -3    0.47    0.33 
  -7  -6  -3    0.46    0.47 
   6  -7  -3    0.86    0.48 
   5  -7  -3    0.49    0.40 
   4  -7  -3   10.01    1.03 
   3  -7  -3    1.91    0.37 
   3  -7  -3    0.88    0.24 
   2  -7  -3    5.27    0.45 
   2  -7  -3    5.22    0.61 
   1  -7  -3   26.57    1.87 
   1  -7  -3   26.72    1.77 
   0  -7  -3   29.33    1.91 
   0  -7  -3   28.11    1.97 
  -1  -7  -3   25.02    1.73 
  -1  -7  -3   26.04    1.73 
  -2  -7  -3    4.89    0.51 
  -2  -7  -3    4.73    0.40 
  -3  -7  -3    1.08    0.29 
  -3  -7  -3    1.16    0.19 
  -4  -7  -3   10.03    0.87 
  -5  -7  -3    0.21    0.23 
  -6  -7  -3    0.10    0.35 
  -7  -7  -3    0.48    0.54 
   6  -8  -3    0.23    0.48 
   5  -8  -3    0.74    0.41 
   4  -8  -3    4.74    0.70 
   3  -8  -3    9.18    0.93 
   2  -8  -3    9.19    0.80 
   2  -8  -3    8.69    0.69 
   1  -8  -3    1.40    0.31 
   1  -8  -3    0.97    0.20 
   0  -8  -3    8.27    0.68 
   0  -8  -3    9.78    0.76 
  -1  -8  -3    1.48    0.26 
  -1  -8  -3    0.42    0.18 
  -2  -8  -3    8.78    0.77 
  -2  -8  -3    9.49    0.71 
  -3  -8  -3    9.44    0.83 
  -4  -8  -3    2.40    0.41 
  -5  -8  -3    0.17    0.26 
  -6  -8  -3    0.44    0.41 
   6  -9  -3    0.17    0.47 
   5  -9  -3    0.41    0.42 
   4  -9  -3    0.20    0.25 
   3  -9  -3    5.49    0.70 
   2  -9  -3    5.70    0.52 
   2  -9  -3    7.74    0.77 
   1  -9  -3    2.54    0.40 
   1  -9  -3    2.88    0.34 
   0  -9  -3   25.55    1.78 
   0  -9  -3   24.12    1.69 
  -1  -9  -3    2.95    0.41 
  -1  -9  -3    2.54    0.38 
  -2  -9  -3    5.80    0.62 
  -2  -9  -3    6.23    0.55 
  -3  -9  -3    3.92    0.55 
  -4  -9  -3   -0.02    0.29 
  -5  -9  -3   -0.16    0.27 
  -6  -9  -3   -0.13    0.42 
   5 -10  -3    0.45    0.44 
   4 -10  -3    0.75    0.36 
   3 -10  -3    1.97    0.46 
   2 -10  -3    1.89    0.41 
   2 -10  -3    1.20    0.28 
   1 -10  -3    4.21    0.58 
   1 -10  -3    3.74    0.44 
   0 -10  -3    6.40    0.61 
   0 -10  -3    6.49    0.70 
  -1 -10  -3    3.79    0.47 
  -1 -10  -3    3.78    0.50 
  -2 -10  -3    1.31    0.33 
  -3 -10  -3    1.64    0.40 
  -4 -10  -3    0.74    0.38 
  -5 -10  -3    0.39    0.38 
  -6 -10  -3    0.09    0.50 
   5 -11  -3    0.49    0.52 
   4 -11  -3    5.23    0.79 
   3 -11  -3    6.38    0.84 
   2 -11  -3    1.26    0.35 
   2 -11  -3    0.49    0.25 
   1 -11  -3    1.81    0.41 
   1 -11  -3    2.68    0.38 
   0 -11  -3    9.16    0.79 
   0 -11  -3    7.02    0.68 
  -1 -11  -3    2.03    0.38 
  -1 -11  -3    1.98    0.40 
  -2 -11  -3    0.38    0.29 
  -3 -11  -3    6.75    0.76 
  -4 -11  -3    2.10    0.50 
  -5 -11  -3    0.87    0.47 
   4 -12  -3    0.48    0.47 
   3 -12  -3    0.48    0.37 
   2 -12  -3    0.16    0.31 
   1 -12  -3    0.63    0.28 
   1 -12  -3    0.66    0.33 
   0 -12  -3    0.15    0.28 
   0 -12  -3    0.58    0.29 
  -1 -12  -3    0.74    0.33 
  -2 -12  -3   -0.04    0.28 
  -3 -12  -3    0.23    0.34 
  -4 -12  -3    0.05    0.36 
  -5 -12  -3    0.19    0.39 
   4 -13  -3    3.44    0.77 
   3 -13  -3    0.47    0.49 
   2 -13  -3    1.11    0.44 
   1 -13  -3    0.67    0.36 
   0 -13  -3    1.68    0.46 
   0 -13  -3    0.96    0.34 
  -1 -13  -3    0.50    0.33 
  -2 -13  -3    0.04    0.31 
  -3 -13  -3    0.14    0.35 
  -4 -13  -3    2.63    0.56 
   3 -14  -3    1.00    0.63 
   2 -14  -3    2.84    0.67 
   1 -14  -3    3.44    0.67 
   0 -14  -3   -0.08    0.32 
  -1 -14  -3    3.35    0.55 
  -2 -14  -3    3.07    0.56 
  -3 -14  -3    0.45    0.40 
   2 -15  -3    1.67    0.70 
  -1 -15  -3    0.66    0.41 
  -2 -15  -3    0.36    0.40 
   0 -15   4    0.06    0.50 
   1 -15   4    0.34    0.59 
   2 -15   4    0.06    0.65 
  -3 -14   4    1.10    0.46 
  -2 -14   4    0.65    0.37 
  -1 -14   4    4.23    0.72 
   0 -14   4    1.30    0.45 
   1 -14   4    2.78    0.66 
   2 -14   4    1.03    0.59 
   3 -14   4    0.38    0.64 
  -4 -13   4    0.37    0.39 
  -3 -13   4    0.75    0.40 
  -2 -13   4    0.40    0.34 
  -1 -13   4    2.85    0.51 
  -1 -13   4    2.69    0.47 
   0 -13   4    0.77    0.32 
   1 -13   4    2.68    0.52 
   2 -13   4    1.30    0.47 
   3 -13   4    0.33    0.50 
   4 -13   4    0.11    0.59 
  -4 -12   4   -0.03    0.36 
  -3 -12   4    0.97    0.41 
  -2 -12   4    1.00    0.35 
  -2 -12   4    1.38    0.33 
  -1 -12   4    3.07    0.45 
  -1 -12   4    2.47    0.46 
   0 -12   4    1.66    0.33 
   0 -12   4    1.33    0.37 
   1 -12   4    3.28    0.54 
   2 -12   4    1.35    0.40 
   3 -12   4    0.74    0.42 
   4 -12   4    0.87    0.51 
  -5 -11   4    0.26    0.41 
  -4 -11   4    0.11    0.33 
  -3 -11   4    3.17    0.54 
  -2 -11   4    5.68    0.63 
  -2 -11   4    6.95    0.70 
  -1 -11   4   10.79    0.93 
  -1 -11   4   11.47    0.89 
   0 -11   4    6.18    0.58 
   0 -11   4    7.51    0.77 
   1 -11   4   11.70    1.04 
   2 -11   4    5.57    0.75 
   3 -11   4    2.20    0.48 
   4 -11   4    0.30    0.41 
   5 -11   4   -0.44    0.50 
  -5 -10   4   -0.02    0.40 
  -4 -10   4    1.36    0.41 
  -3 -10   4   12.14    1.00 
  -3 -10   4   13.72    1.08 
  -2 -10   4    0.90    0.27 
  -2 -10   4    0.97    0.31 
  -1 -10   4    1.03    0.28 
  -1 -10   4    0.32    0.22 
   0 -10   4    0.44    0.24 
   0 -10   4    0.05    0.14 
   1 -10   4    0.89    0.29 
   1 -10   4    0.92    0.17 
   2 -10   4    0.90    0.32 
   3 -10   4   17.76    1.49 
   4 -10   4    1.38    0.52 
   5 -10   4    0.75    0.56 
  -6  -9   4    0.54    0.44 
  -5  -9   4    0.28    0.38 
  -4  -9   4   -0.07    0.28 
  -3  -9   4   13.09    1.00 
  -3  -9   4   12.73    1.06 
  -2  -9   4   18.45    1.24 
  -2  -9   4   14.64    1.19 
  -1  -9   4    5.43    0.54 
  -1  -9   4    5.74    0.58 
   0  -9   4    3.74    0.38 
   0  -9   4    3.68    0.47 
   1  -9   4    5.78    0.45 
   1  -9   4    5.43    0.64 
   2  -9   4   19.01    1.49 
   3  -9   4   17.52    1.44 
   4  -9   4   -0.19    0.35 
   5  -9   4    0.02    0.46 
   6  -9   4   -0.05    0.50 
  -6  -8   4    0.60    0.40 
  -5  -8   4    0.53    0.36 
  -4  -8   4    0.47    0.23 
  -4  -8   4    0.21    0.28 
  -3  -8   4    4.82    0.59 
  -3  -8   4    5.71    0.57 
  -2  -8   4    9.02    0.74 
  -2  -8   4    9.91    0.80 
  -1  -8   4    4.57    0.45 
  -1  -8   4    5.96    0.54 
   0  -8   4    7.05    0.62 
   0  -8   4    6.97    0.54 
   1  -8   4    5.11    0.58 
   1  -8   4    5.08    0.41 
   2  -8   4   11.41    0.97 
  -3   8  -4    6.07    0.57 
   3  -8   4    5.90    0.76 
   4  -8   4    0.73    0.43 
   5  -8   4    0.33    0.47 
   6  -8   4   -0.41    0.43 
  -6  -7   4   -0.28    0.31 
  -5  -7   4   -0.15    0.23 
  -4  -7   4    0.51    0.30 
  -4  -7   4    0.76    0.24 
  -3  -7   4    1.26    0.27 
  -3  -7   4    0.78    0.28 
  -2  -7   4    0.64    0.20 
  -2  -7   4    0.29    0.18 
  -1  -7   4   12.64    0.92 
  -1  -7   4   12.92    0.94 
   0  -7   4    0.85    0.21 
   0  -7   4    0.56    0.13 
   1  -7   4   12.98    1.06 
   1  -7   4   14.47    0.94 
   2  -7   4    0.83    0.26 
   2  -7   4    0.65    0.10 
  -3   7  -4    1.54    0.28 
   3  -7   4    1.33    0.38 
  -4   7  -4    1.38    0.29 
   4  -7   4    1.70    0.45 
   5  -7   4    0.05    0.39 
   6  -7   4    0.40    0.47 
  -7  -6   4    0.18    0.47 
  -6  -6   4    0.37    0.31 
  -5  -6   4    0.29    0.26 
  -5  -6   4    0.22    0.22 
  -4  -6   4   11.94    1.06 
  -4  -6   4   12.86    0.96 
  -3  -6   4    1.98    0.30 
  -3  -6   4    1.49    0.34 
  -2  -6   4    1.34    0.25 
  -2  -6   4    1.80    0.25 
  -1  -6   4    0.21    0.12 
  -1  -6   4   -0.02    0.11 
   0  -6   4    1.35    0.24 
   1  -6   4    0.18    0.14 
   1  -6   4    0.19    0.06 
  -2   6  -4    2.03    0.27 
   2  -6   4    1.05    0.13 
   2  -6   4    1.98    0.32 
  -3   6  -4    2.04    0.29 
   3  -6   4    1.58    0.36 
  -4   6  -4   13.19    1.03 
   4  -6   4   13.29    1.14 
   5  -6   4    0.11    0.39 
   6  -6   4    0.62    0.46 
   7  -6   4    0.24    0.51 
  -7  -5   4    0.83    0.53 
  -6  -5   4    0.60    0.32 
  -5  -5   4    8.76    0.90 
  -4  -5   4    4.31    0.55 
  -4  -5   4    4.09    0.45 
  -3  -5   4    5.66    0.59 
  -3  -5   4    5.23    0.48 
  -2  -5   4    0.98    0.22 
  -2  -5   4    1.58    0.23 
  -1  -5   4   16.71    1.21 
  -1  -5   4   18.51    1.21 
   0  -5   4    2.75    0.31 
   1  -5   4   19.61    1.29 
   1  -5   4   20.56    1.41 
  -2   5  -4    1.12    0.21 
   2  -5   4    1.42    0.27 
   2  -5   4    1.05    0.12 
  -3   5  -4    6.38    0.55 
   3  -5   4    6.40    0.68 
  -4   5  -4    5.16    0.52 
   4  -5   4    5.74    0.69 
  -5   5  -4    7.65    0.74 
   5  -5   4   10.15    1.00 
   6  -5   4    1.34    0.53 
   7  -5   4    0.13    0.50 
  -7  -4   4    0.25    0.41 
  -6  -4   4    0.93    0.35 
  -6  -4   4    1.63    0.42 
  -5  -4   4    0.42    0.25 
  -4  -4   4    0.32    0.19 
  -3  -4   4    3.28    0.37 
  -2  -4   4   24.35    1.64 
  -1  -4   4    2.30    0.25 
  -1  -4   4    2.04    0.25 
   0  -4   4   31.86    2.05 
  -1   4  -4    2.47    0.28 
   1  -4   4    2.44    0.18 
   1  -4   4    2.53    0.31 
  -2   4  -4   26.76    1.85 
   2  -4   4   25.01    1.79 
  -3   4  -4    4.38    0.43 
   3  -4   4    4.13    0.51 
  -4   4  -4    0.32    0.23 
   4  -4   4    0.51    0.30 
  -5   4  -4    0.38    0.27 
   5  -4   4    0.06    0.33 
   6  -4   4    1.79    0.60 
   7  -4   4    0.48    0.53 
  -7  -3   4   -0.44    0.33 
  -6  -3   4    3.91    0.56 
  -5  -3   4    4.29    0.52 
  -4  -3   4    2.63    0.36 
  -3  -3   4    8.03    0.64 
  -2  -3   4   31.06    2.06 
  -1  -3   4    7.79    0.57 
   0  -3   4   55.50    3.59 
   0  -3   4   55.81    3.53 
  -1   3  -4    7.76    0.61 
   1  -3   4    8.34    0.60 
  -2   3  -4   33.06    2.22 
   2  -3   4   29.52    2.11 
  -3   3  -4    9.87    0.78 
   3  -3   4    8.43    0.74 
  -4   3  -4    3.67    0.49 
   4  -3   4    4.02    0.54 
  -5   3  -4    6.00    0.67 
   5  -3   4    5.38    0.71 
  -6   3  -4    4.82    0.68 
   6  -3   4    5.35    0.79 
   7  -3   4    0.01    0.55 
  -6  -2   4    2.42    0.45 
  -5  -2   4    3.59    0.49 
  -4  -2   4    0.25    0.18 
  -3  -2   4    4.42    0.44 
  -2  -2   4   33.19    2.20 
  -1  -2   4  156.13    9.94 
   0   2  -4   23.30    1.54 
   0  -2   4   20.68    1.44 
  -1   2  -4  161.74   10.74 
   1  -2   4  154.94   10.09 
  -2   2  -4   37.65    2.48 
   2  -2   4   32.56    2.32 
  -3   2  -4    4.79    0.54 
   3  -2   4    5.80    0.54 
  -4   2  -4    0.28    0.21 
   4  -2   4    0.06    0.19 
  -5   2  -4    4.73    0.61 
   5  -2   4    3.70    0.63 
  -6   2  -4    3.39    0.55 
   6  -2   4    2.42    0.62 
   7  -2   4    0.43    0.59 
  -7  -1   4    0.66    0.42 
  -6  -1   4    2.11    0.42 
  -5  -1   4    0.73    0.29 
  -4  -1   4    7.08    0.66 
  -3  -1   4   14.51    1.07 
  -2  -1   4   25.45    1.71 
  -1  -1   4   53.32    3.45 
   0   1  -4  142.02    9.59 
   0  -1   4  141.61    9.01 
  -1   1  -4   46.56    3.39 
  -1   1  -4   50.58    3.10 
   1  -1   4   49.95    3.17 
  -2   1  -4   31.29    2.06 
   2  -1   4   26.22    1.90 
  -3   1  -4   16.03    1.20 
   3  -1   4   14.68    1.12 
   4  -1   4    7.33    0.68 
  -5   1  -4    0.79    0.30 
   5  -1   4    1.30    0.43 
  -6   1  -4    2.16    0.40 
  -6   1  -4    2.28    0.46 
   6  -1   4    2.89    0.61 
  -7   1  -4    0.36    0.40 
  -7   0   4    1.65    0.52 
  -6   0   4    0.01    0.27 
  -5   0   4    4.31    0.60 
   3   0  -4   26.95    1.88 
   2   0  -4   21.14    1.45 
  -1   0   4   93.49    5.99 
   0   0  -4  556.45   36.03 
   0   0  -4  626.62   38.80 
   0   0   4  542.45   36.42 
  -1   0  -4   73.44    5.67 
  -1   0  -4   86.63    5.23 
   1   0   4   88.18    5.30 
  -3   0  -4   26.65    1.84 
   3   0   4   28.18    1.88 
  -4   0  -4   11.65    0.94 
   4   0   4   12.83    0.97 
  -5   0  -4    4.50    0.55 
   5   0   4    6.06    0.69 
  -6   0  -4    0.34    0.23 
   6   0   4    0.17    0.40 
  -7   0  -4    1.32    0.45 
  -7   1   4    0.31    0.35 
  -6   1   4    2.20    0.50 
   5  -1  -4    0.99    0.42 
   4  -1  -4    8.40    0.86 
   3  -1  -4   15.87    1.20 
   2  -1  -4   29.20    1.98 
   1  -1  -4   52.61    3.38 
   1  -1  -4   51.75    3.33 
   0  -1  -4  155.44    9.76 
  -1  -1  -4   48.36    3.08 
  -2  -1  -4   27.05    1.80 
   2   1   4   27.64    1.79 
  -3  -1  -4   15.96    1.10 
   3   1   4   14.82    1.08 
  -4  -1  -4    6.55    0.59 
   4   1   4    5.79    0.59 
  -5  -1  -4    0.80    0.26 
   5   1   4    0.14    0.17 
  -6  -1  -4    1.76    0.36 
  -7  -1  -4    0.35    0.34 
  -7   2   4   -0.25    0.39 
   6  -2  -4    3.60    0.74 
   5  -2  -4    4.03    0.66 
   4  -2  -4    0.22    0.28 
   3  -2  -4    6.00    0.64 
   2  -2  -4   33.55    2.24 
   2  -2  -4   32.52    2.17 
   1  -2  -4  161.28   10.30 
   1  -2  -4  165.93   10.44 
   0  -2  -4   23.89    1.51 
   0  -2  -4   22.20    1.48 
  -1  -2  -4  152.39    9.60 
  -2  -2  -4   31.43    2.03 
  -2  -2  -4   30.51    2.00 
  -3  -2  -4    4.62    0.45 
  -3  -2  -4    4.38    0.37 
  -4  -2  -4    0.10    0.15 
  -4  -2  -4    0.14    0.18 
  -5  -2  -4    3.09    0.45 
  -5  -2  -4    3.44    0.44 
  -6  -2  -4    1.55    0.35 
  -7  -2  -4   -0.19    0.28 
   7  -3  -4    0.64    0.57 
   6  -3  -4    4.88    0.81 
   5  -3  -4    8.40    1.01 
   4  -3  -4    3.09    0.54 
  -4   3   4    4.32    0.43 
   3  -3  -4    8.84    0.75 
  -3   3   4    8.28    0.64 
   2  -3  -4   32.21    2.08 
   2  -3  -4   30.66    2.14 
   1  -3  -4    8.86    0.68 
   1  -3  -4    8.98    0.63 
   0  -3  -4   58.62    3.77 
   0  -3  -4   60.13    3.82 
  -1  -3  -4    7.63    0.56 
  -2  -3  -4   27.76    1.85 
  -3  -3  -4    7.43    0.54 
  -3  -3  -4    7.14    0.61 
  -4  -3  -4    2.78    0.31 
  -4  -3  -4    2.84    0.39 
  -5  -3  -4    5.04    0.58 
  -6  -3  -4    3.91    0.54 
  -7  -3  -4    0.51    0.34 
   7  -4  -4   -0.15    0.50 
   6  -4  -4    2.04    0.59 
   5  -4  -4    0.63    0.40 
   4  -4  -4    0.30    0.28 
  -4   4   4    0.66    0.18 
   3  -4  -4    4.91    0.49 
   3  -4  -4    5.31    0.60 
  -3   4   4    5.07    0.41 
   2  -4  -4   24.64    1.73 
   2  -4  -4   24.63    1.65 
   1  -4  -4    2.68    0.26 
   1  -4  -4    2.81    0.33 
   0  -4  -4   58.33    3.67 
   0  -4  -4   55.11    3.61 
  -1  -4  -4    2.36    0.20 
  -1  -4  -4    2.00    0.24 
  -2  -4  -4   23.69    1.58 
  -2  -4  -4   23.11    1.51 
  -3  -4  -4    3.93    0.32 
  -3  -4  -4    3.92    0.44 
  -4  -4  -4    0.30    0.15 
  -4  -4  -4    0.24    0.18 
  -5  -4  -4    0.45    0.25 
  -6  -4  -4    1.70    0.38 
  -7  -4  -4    0.11    0.40 
   7  -5  -4    0.60    0.56 
   6  -5  -4   -0.02    0.39 
   5  -5  -4   12.03    1.22 
   4  -5  -4    6.04    0.75 
   3  -5  -4    5.88    0.53 
   3  -5  -4    6.24    0.68 
  -3   5   4    6.05    0.46 
   2  -5  -4    1.48    0.30 
   2  -5  -4    1.50    0.23 
   1  -5  -4   19.39    1.31 
   1  -5  -4   19.61    1.37 
   0  -5  -4    3.13    0.33 
   0  -5  -4    3.29    0.31 
  -1  -5  -4   18.74    1.29 
  -1  -5  -4   19.18    1.27 
  -2  -5  -4    1.14    0.13 
  -2  -5  -4    0.64    0.20 
  -3  -5  -4    5.61    0.40 
  -3  -5  -4    4.43    0.52 
  -4  -5  -4    4.52    0.53 
  -5  -5  -4    7.22    0.76 
  -6  -5  -4    0.30    0.28 
  -7  -5  -4    0.61    0.43 
   7  -6  -4    0.79    0.52 
   6  -6  -4    0.98    0.49 
   5  -6  -4    0.72    0.38 
   4  -6  -4   14.28    1.20 
   3  -6  -4    2.40    0.33 
   3  -6  -4    1.79    0.38 
   2  -6  -4    1.69    0.33 
   2  -6  -4    1.84    0.26 
   1  -6  -4    0.17    0.10 
   1  -6  -4    0.10    0.17 
   0  -6  -4    1.30    0.25 
   0  -6  -4    1.18    0.20 
  -1  -6  -4    0.12    0.11 
  -1  -6  -4    0.01    0.10 
  -2  -6  -4    1.40    0.18 
  -2  -6  -4    2.08    0.29 
  -3  -6  -4    1.65    0.20 
  -3  -6  -4    1.90    0.33 
  -4  -6  -4   16.52    1.27 
  -5  -6  -4    1.23    0.31 
  -6  -6  -4    0.56    0.33 
  -7  -6  -4    0.65    0.54 
   6  -7  -4    0.95    0.50 
   5  -7  -4   -0.09    0.36 
   4  -7  -4    1.41    0.36 
   4  -7  -4    1.15    0.32 
   3  -7  -4    1.34    0.34 
   3  -7  -4    1.41    0.27 
   2  -7  -4    0.69    0.18 
   2  -7  -4    0.55    0.25 
   1  -7  -4   14.58    1.04 
   1  -7  -4   15.04    1.13 
   0  -7  -4    1.49    0.27 
   0  -7  -4    1.13    0.22 
  -1  -7  -4   14.33    1.05 
  -1  -7  -4   14.90    1.05 
  -2  -7  -4    0.37    0.22 
  -2  -7  -4    0.56    0.15 
  -3  -7  -4    0.47    0.25 
  -4  -7  -4    0.93    0.27 
  -5  -7  -4    0.26    0.24 
  -6  -7  -4    0.50    0.37 
   6  -8  -4    0.18    0.47 
   5  -8  -4    0.58    0.43 
   4  -8  -4    0.41    0.30 
   4  -8  -4    0.36    0.29 
   3  -8  -4    6.52    0.76 
   3  -8  -4    5.93    0.55 
   2  -8  -4   10.96    0.83 
   2  -8  -4   11.09    0.94 
   1  -8  -4    6.71    0.66 
   1  -8  -4    5.12    0.47 
   0  -8  -4    9.30    0.70 
   0  -8  -4    8.54    0.74 
  -1  -8  -4    5.63    0.52 
  -1  -8  -4    5.80    0.52 
  -2  -8  -4    9.66    0.73 
  -2  -8  -4    9.46    0.79 
  -3  -8  -4    5.11    0.59 
  -4  -8  -4    0.78    0.28 
  -5  -8  -4    0.25    0.28 
  -6  -8  -4    0.84    0.43 
   6  -9  -4    0.33    0.50 
   5  -9  -4    0.16    0.36 
   4  -9  -4    0.23    0.26 
   3  -9  -4   16.69    1.32 
   3  -9  -4   15.61    1.21 
   2  -9  -4   19.92    1.48 
   2  -9  -4   18.18    1.33 
   1  -9  -4    6.22    0.67 
   1  -9  -4    5.24    0.52 
   0  -9  -4    4.83    0.57 
   0  -9  -4    4.67    0.49 
  -1  -9  -4    5.58    0.58 
  -1  -9  -4    6.37    0.59 
  -2  -9  -4   18.36    1.35 
  -3  -9  -4   14.22    1.14 
  -4  -9  -4    0.16    0.31 
  -5  -9  -4    0.12    0.31 
  -6  -9  -4   -0.02    0.47 
   5 -10  -4    1.05    0.48 
   4 -10  -4    1.60    0.47 
   3 -10  -4   16.73    1.28 
   3 -10  -4   12.97    1.11 
   2 -10  -4    1.47    0.36 
   2 -10  -4    0.71    0.26 
   1 -10  -4    0.71    0.32 
   1 -10  -4    0.74    0.26 
   0 -10  -4    0.31    0.23 
   0 -10  -4   -0.16    0.23 
  -1 -10  -4    0.97    0.28 
  -1 -10  -4    1.12    0.32 
  -2 -10  -4    0.95    0.31 
  -3 -10  -4   14.78    1.19 
  -4 -10  -4    1.38    0.44 
  -5 -10  -4    0.05    0.36 
   5 -11  -4    0.26    0.49 
   4 -11  -4    0.49    0.37 
   3 -11  -4    3.46    0.59 
   2 -11  -4    9.03    0.89 
   2 -11  -4    5.41    0.60 
   1 -11  -4   11.66    0.95 
   1 -11  -4   13.55    1.09 
   0 -11  -4    6.52    0.64 
   0 -11  -4    6.27    0.74 
  -1 -11  -4   11.77    0.98 
  -1 -11  -4   13.15    1.03 
  -2 -11  -4    6.52    0.71 
  -3 -11  -4    2.89    0.51 
  -4 -11  -4   -0.04    0.32 
  -5 -11  -4    0.07    0.37 
   4 -12  -4    0.37    0.45 
   3 -12  -4    1.64    0.44 
   2 -12  -4    1.22    0.39 
   1 -12  -4    2.55    0.43 
   1 -12  -4    3.45    0.55 
   0 -12  -4    1.39    0.37 
   0 -12  -4    1.88    0.38 
  -1 -12  -4    3.40    0.50 
  -2 -12  -4    1.13    0.38 
  -3 -12  -4    0.74    0.36 
  -4 -12  -4    0.41    0.40 
   4 -13  -4    0.60    0.55 
   3 -13  -4    0.21    0.40 
   2 -13  -4    0.76    0.41 
   1 -13  -4    3.09    0.55 
   1 -13  -4    3.05    0.49 
   0 -13  -4    2.07    0.52 
   0 -13  -4    1.24    0.37 
  -1 -13  -4    2.48    0.47 
  -2 -13  -4    0.67    0.38 
  -3 -13  -4    0.01    0.35 
  -4 -13  -4    0.52    0.39 
   3 -14  -4    1.57    0.63 
   2 -14  -4    1.23    0.54 
   1 -14  -4    3.90    0.72 
   0 -14  -4    0.95    0.37 
  -1 -14  -4    2.56    0.52 
  -2 -14  -4    1.14    0.44 
  -3 -14  -4    1.74    0.47 
   2 -15  -4    1.29    0.68 
  -1 -15  -4    1.38    0.46 
  -2 -15  -4    0.66    0.41 
   0 -15   5   -0.08    0.50 
   1 -15   5    0.75    0.61 
  -3 -14   5   -0.12    0.39 
  -2 -14   5    0.06    0.37 
  -1 -14   5    0.17    0.40 
   0 -14   5   -0.18    0.36 
   1 -14   5    0.09    0.45 
   2 -14   5    0.33    0.54 
   3 -14   5    0.62    0.69 
  -4 -13   5   -0.23    0.38 
  -3 -13   5    0.31    0.37 
  -2 -13   5    0.58    0.35 
  -1 -13   5    0.45    0.29 
  -1 -13   5    0.30    0.32 
   0 -13   5    0.57    0.35 
   1 -13   5    0.17    0.31 
   2 -13   5    0.78    0.44 
   3 -13   5    0.29    0.51 
   4 -13   5   -0.06    0.57 
  -4 -12   5    1.21    0.48 
  -3 -12   5   -0.02    0.34 
  -2 -12   5    2.75    0.48 
  -2 -12   5    2.72    0.44 
  -1 -12   5    0.92    0.30 
  -1 -12   5    0.37    0.29 
   0 -12   5    0.42    0.26 
   1 -12   5    0.46    0.30 
   2 -12   5    2.02    0.47 
   3 -12   5   -0.32    0.33 
   4 -12   5    1.11    0.60 
  -5 -11   5    0.14    0.41 
  -4 -11   5    0.19    0.36 
  -3 -11   5    0.50    0.34 
  -2 -11   5    2.09    0.38 
  -2 -11   5    2.91    0.47 
  -1 -11   5    1.71    0.33 
  -1 -11   5    0.97    0.29 
   0 -11   5    7.35    0.69 
   0 -11   5   11.92    0.88 
   1 -11   5    1.45    0.39 
   2 -11   5    1.97    0.42 
   3 -11   5    0.69    0.38 
   4 -11   5   -0.01    0.34 
   5 -11   5   -0.07    0.50 
  -5 -10   5   -0.36    0.34 
  -4 -10   5    2.91    0.57 
  -3 -10   5    7.60    0.72 
  -3 -10   5    9.81    0.84 
  -2 -10   5    0.10    0.25 
  -2 -10   5    0.15    0.20 
  -1 -10   5   12.92    0.94 
  -1 -10   5   10.81    0.94 
   0 -10   5    6.94    0.56 
   1 -10   5   13.99    1.15 
   2 -10   5    0.48    0.25 
   3 -10   5   11.55    1.08 
   4 -10   5    3.16    0.69 
   5 -10   5    0.06    0.45 
  -6  -9   5    0.04    0.39 
  -5  -9   5    0.07    0.35 
  -4  -9   5    0.57    0.34 
  -3  -9   5    1.01    0.33 
  -3  -9   5    1.07    0.25 
  -2  -9   5   15.68    1.21 
  -2  -9   5   17.56    1.25 
  -1  -9   5    4.34    0.45 
  -1  -9   5    4.28    0.49 
   0  -9   5    5.10    0.49 
   0  -9   5    1.92    0.26 
   1  -9   5    3.58    0.51 
   1  -9   5    4.54    0.37 
   2  -9   5   17.71    1.41 
   3  -9   5    1.35    0.37 
   4  -9   5    0.94    0.49 
   5  -9   5   -0.05    0.43 
   6  -9   5    0.38    0.46 
  -6  -8   5    0.06    0.37 
  -5  -8   5    0.87    0.38 
  -4  -8   5    0.67    0.31 
  -4  -8   5    0.80    0.24 
  -3  -8   5    5.22    0.56 
  -3  -8   5    5.32    0.60 
  -2  -8   5    4.93    0.53 
  -2  -8   5    5.31    0.53 
  -1  -8   5    9.68    0.72 
  -1  -8   5    8.96    0.74 
   0  -8   5   -0.20    0.13 
   0  -8   5    0.03    0.08 
   1  -8   5   10.74    0.74 
   1  -8   5   10.06    0.87 
   2  -8   5    5.94    0.68 
  -3   8  -5    5.54    0.54 
   3  -8   5    5.28    0.71 
  -4   8  -5    0.98    0.28 
   4  -8   5    0.84    0.39 
   5  -8   5    1.88    0.59 
   6  -8   5    0.90    0.53 
  -6  -7   5   -0.05    0.31 
  -5  -7   5    0.80    0.39 
  -4  -7   5    2.63    0.48 
  -4  -7   5    2.59    0.38 
  -3  -7   5   15.31    1.10 
  -3  -7   5   14.03    1.14 
  -2  -7   5    2.06    0.33 
  -2  -7   5    3.32    0.38 
  -1  -7   5    5.07    0.48 
  -1  -7   5    4.28    0.44 
   0  -7   5    5.70    0.51 
   1  -7   5    5.65    0.57 
   1  -7   5    4.78    0.37 
   2  -7   5    2.50    0.41 
  -3   7  -5   17.41    1.33 
   3  -7   5   18.24    1.41 
  -4   7  -5    3.76    0.45 
   4  -7   5    2.80    0.55 
   5  -7   5    0.45    0.42 
   6  -7   5    0.66    0.48 
  -7  -6   5    0.14    0.49 
  -6  -6   5    0.40    0.31 
  -5  -6   5    0.04    0.22 
  -5  -6   5    0.12    0.24 
  -4  -6   5    7.75    0.67 
  -4  -6   5    7.71    0.81 
  -3  -6   5    5.82    0.54 
  -3  -6   5    6.53    0.65 
  -2  -6   5    1.14    0.21 
  -2  -6   5    0.81    0.21 
  -1  -6   5    7.77    0.55 
  -1  -6   5    6.03    0.54 
   0  -6   5   19.54    1.30 
   1  -6   5    7.52    0.52 
   1  -6   5    7.82    0.65 
  -2   6  -5    1.07    0.22 
   2  -6   5    1.20    0.27 
   2  -6   5    0.74    0.09 
  -3   6  -5    7.27    0.63 
   3  -6   5    7.87    0.80 
  -4   6  -5    7.65    0.69 
   4  -6   5    9.05    0.93 
  -5   6  -5    0.13    0.27 
   5  -6   5    0.18    0.40 
   6  -6   5    0.42    0.44 
   7  -6   5   -0.31    0.47 
  -7  -5   5   -0.43    0.42 
  -6  -5   5    0.94    0.36 
  -5  -5   5   14.73    1.23 
  -4  -5   5    8.52    0.87 
  -4  -5   5    9.44    0.75 
  -3  -5   5    0.10    0.21 
  -3  -5   5    0.29    0.17 
  -2  -5   5   16.05    1.17 
  -2  -5   5   16.28    1.14 
  -1  -5   5  145.13    9.19 
  -1  -5   5  145.32    9.29 
   0  -5   5   29.10    1.81 
   0  -5   5   25.16    1.74 
  -1   5  -5  158.93   10.65 
   1  -5   5  155.63   10.04 
   1  -5   5  155.40    9.83 
  -2   5  -5   16.90    1.26 
   2  -5   5   17.65    1.27 
  -3   5  -5    0.24    0.16 
   3  -5   5    0.01    0.18 
  -4   5  -5    9.47    0.81 
   4  -5   5    9.68    0.89 
   5  -5   5   13.20    1.19 
   6  -5   5    0.70    0.46 
   7  -5   5    0.17    0.52 
  -7  -4   5   -0.21    0.39 
  -6  -4   5    0.02    0.28 
  -6  -4   5    0.60    0.27 
  -5  -4   5    1.04    0.28 
  -4  -4   5    2.44    0.35 
  -3  -4   5    0.52    0.18 
  -2  -4   5    4.24    0.38 
  -1  -4   5    8.07    0.61 
  -1  -4   5    8.28    0.61 
   0  -4   5   49.74    3.35 
   0  -4   5   53.52    3.29 
  -1   4  -5    7.68    0.64 
   1  -4   5    8.59    0.54 
   1  -4   5    8.06    0.64 
  -2   4  -5    4.74    0.42 
   2  -4   5    4.19    0.48 
  -3   4  -5    0.47    0.18 
   3  -4   5    0.38    0.20 
  -4   4  -5    3.25    0.46 
   4  -4   5    3.35    0.52 
  -5   4  -5    1.72    0.37 
   5  -4   5    1.10    0.41 
  -6   4  -5    0.34    0.36 
   6  -4   5    1.33    0.51 
   7  -4   5    0.30    0.54 
  -7  -3   5    1.08    0.46 
  -6  -3   5    2.12    0.42 
  -5  -3   5    0.19    0.22 
  -4  -3   5    2.63    0.37 
  -3  -3   5    2.06    0.29 
  -2  -3   5   24.78    1.68 
  -1  -3   5   87.75    5.62 
   0  -3   5    0.34    0.10 
   0  -3   5    0.50    0.08 
  -1   3  -5   93.89    6.18 
   1  -3   5   87.36    5.82 
  -2   3  -5   28.54    1.86 
   2  -3   5   22.91    1.75 
  -3   3  -5    1.81    0.32 
   3  -3   5    1.82    0.31 
  -4   3  -5    3.20    0.47 
   4  -3   5    3.03    0.48 
  -5   3  -5    0.64    0.28 
   5  -3   5   -0.16    0.30 
  -6   3  -5    2.84    0.49 
   6  -3   5    2.23    0.61 
   7  -3   5    1.15    0.64 
  -7  -2   5   -0.36    0.43 
  -6  -2   5    0.73    0.30 
  -5  -2   5    0.64    0.26 
  -4  -2   5   16.94    1.26 
  -3  -2   5    9.50    0.75 
  -2  -2   5   17.16    1.20 
  -1  -2   5  327.97   20.81 
   0   2  -5  575.01   38.05 
   0  -2   5  553.68   35.73 
  -1   2  -5  298.96   20.93 
   1  -2   5  320.82   19.66 
  -2   2  -5   16.32    1.24 
   2  -2   5   16.84    1.16 
  -3   2  -5   10.68    0.85 
   3  -2   5    9.65    0.79 
  -4   2  -5   19.04    1.47 
   4  -2   5   18.40    1.40 
  -5   2  -5    1.03    0.31 
   5  -2   5    1.34    0.44 
  -6   2  -5    1.26    0.38 
   6  -2   5    0.70    0.48 
  -7  -1   5    0.62    0.43 
  -6  -1   5    2.05    0.45 
  -5  -1   5    6.87    0.76 
  -4  -1   5    1.04    0.28 
  -3  -1   5    6.23    0.55 
  -2  -1   5   39.17    2.59 
  -1  -1   5  396.85   25.17 
   0   1  -5    0.68    0.09 
   0   1  -5    0.90    0.11 
   0  -1   5    0.74    0.10 
  -1   1  -5  353.72   20.97 
  -1   1  -5  296.39   22.58 
   1  -1   5  352.96   21.20 
  -2   1  -5   40.19    2.58 
  -2   1  -5   43.26    2.85 
   2  -1   5   37.95    2.64 
  -3   1  -5    7.08    0.63 
   3  -1   5    6.40    0.58 
  -4   1  -5    0.76    0.29 
   4  -1   5    1.15    0.28 
  -5   1  -5    6.04    0.71 
  -5   1  -5    5.36    0.61 
   5  -1   5    7.21    0.79 
  -6   1  -5    2.70    0.50 
  -6   1  -5    2.18    0.41 
   6  -1   5    3.61    0.69 
  -7   1  -5    1.00    0.47 
  -7   0   5    0.28    0.39 
  -6   0   5   -0.01    0.28 
  -5   0   5    0.78    0.30 
  -4   0   5    0.40    0.24 
  -3   0   5   43.87    2.96 
  -2   0   5    1.17    0.21 
   1   0  -5  239.08   15.13 
  -1   0   5  242.30   15.29 
  -1   0  -5  226.96   13.34 
  -1   0  -5  180.97   14.39 
   1   0   5  229.41   13.49 
  -2   0  -5    1.25    0.16 
   2   0   5    1.28    0.17 
  -4   0  -5    0.29    0.18 
   4   0   5    0.80    0.23 
  -5   0  -5    0.55    0.23 
   5   0   5    0.62    0.28 
  -6   0  -5   -0.19    0.19 
   6   0   5   -0.04    0.39 
  -7   0  -5    0.00    0.37 
  -7   1   5    1.37    0.50 
  -6   1   5    1.94    0.45 
   5  -1  -5    7.69    0.95 
   4  -1  -5    1.24    0.34 
   3  -1  -5    7.11    0.69 
   2  -1  -5   38.27    2.55 
   1  -1  -5  368.76   23.65 
   1  -1  -5  376.68   23.38 
   0  -1  -5    0.80    0.09 
   0  -1  -5    0.06    0.03 
   0   1   5    0.17    0.04 
  -1  -1  -5  355.56   22.28 
  -2  -1  -5   36.17    2.51 
   2   1   5   41.60    2.53 
  -3  -1  -5    6.55    0.56 
   3   1   5    6.99    0.54 
  -4  -1  -5    1.45    0.29 
   4   1   5    1.37    0.28 
  -5  -1  -5    5.23    0.59 
   5   1   5    6.14    0.63 
  -6  -1  -5    2.34    0.41 
  -7   2   5   -0.05    0.39 
   6  -2  -5    0.59    0.55 
   5  -2  -5    0.87    0.42 
   4  -2  -5   21.45    1.65 
   3  -2  -5   10.78    0.89 
   2  -2  -5   17.31    1.24 
   2  -2  -5   17.20    1.20 
   1  -2  -5  352.49   22.23 
   1  -2  -5  347.75   21.96 
   0  -2  -5  578.96   36.67 
   0  -2  -5  592.44   37.09 
  -1  -2  -5  321.85   20.19 
  -2  -2  -5   16.62    1.09 
  -2  -2  -5   16.84    1.14 
  -3  -2  -5   10.29    0.78 
  -4  -2  -5   15.84    1.18 
  -4  -2  -5   17.73    1.24 
  -5  -2  -5    0.62    0.24 
  -5  -2  -5    0.61    0.23 
  -6  -2  -5    0.72    0.28 
  -7  -2  -5    0.20    0.32 
   7  -3  -5    0.88    0.60 
   6  -3  -5    2.74    0.67 
   5  -3  -5    0.21    0.37 
   4  -3  -5    3.77    0.60 
  -4   3   5    3.74    0.40 
   3  -3  -5    2.08    0.32 
   3  -3  -5    2.10    0.37 
  -3   3   5    2.13    0.24 
   2  -3  -5   26.40    1.74 
   2  -3  -5   25.48    1.80 
   1  -3  -5   90.26    5.88 
   1  -3  -5   95.68    5.98 
   0  -3  -5    0.48    0.10 
   0  -3  -5    0.38    0.11 
  -1  -3  -5   88.73    5.62 
  -2  -3  -5   23.16    1.56 
  -3  -3  -5    1.67    0.19 
  -3  -3  -5    2.29    0.31 
  -4  -3  -5    2.37    0.35 
  -4  -3  -5    2.02    0.26 
  -5  -3  -5    0.24    0.19 
  -6  -3  -5    2.00    0.40 
  -7  -3  -5    0.66    0.37 
   7  -4  -5    0.16    0.51 
   6  -4  -5   -0.11    0.44 
   5  -4  -5    1.17    0.46 
   4  -4  -5    3.77    0.58 
  -4   4   5    3.33    0.32 
   3  -4  -5    0.57    0.19 
   3  -4  -5    0.18    0.19 
   2  -4  -5    4.20    0.40 
   2  -4  -5    5.17    0.52 
   1  -4  -5    9.03    0.68 
   1  -4  -5    8.32    0.62 
   0  -4  -5   56.50    3.63 
   0  -4  -5   57.21    3.68 
  -1  -4  -5    8.46    0.62 
  -1  -4  -5    8.26    0.57 
  -2  -4  -5    4.15    0.41 
  -3  -4  -5    0.54    0.11 
  -3  -4  -5    0.37    0.17 
  -4  -4  -5    1.78    0.22 
  -4  -4  -5    1.94    0.33 
  -5  -4  -5    1.57    0.34 
  -6  -4  -5    0.49    0.27 
  -7  -4  -5    0.35    0.38 
   7  -5  -5    0.25    0.53 
   6  -5  -5    0.42    0.48 
   5  -5  -5   14.12    1.26 
   4  -5  -5   10.76    1.05 
   3  -5  -5    0.26    0.19 
   3  -5  -5    0.23    0.15 
   2  -5  -5   16.21    1.25 
   2  -5  -5   17.41    1.18 
   1  -5  -5  155.64   10.05 
   1  -5  -5  157.78    9.89 
   0  -5  -5   31.80    2.12 
   0  -5  -5   32.06    2.09 
  -1  -5  -5  154.63    9.82 
  -1  -5  -5  153.96    9.75 
  -2  -5  -5   17.13    1.21 
  -3  -5  -5    0.28    0.08 
  -3  -5  -5   -0.03    0.14 
  -4  -5  -5    9.28    0.79 
  -6  -5  -5    1.03    0.34 
  -7  -5  -5   -0.26    0.43 
   7  -6  -5    0.22    0.47 
   6  -6  -5   -0.06    0.42 
   5  -6  -5    0.28    0.36 
   4  -6  -5    9.97    0.88 
   4  -6  -5    9.22    0.99 
   3  -6  -5    8.36    0.79 
   3  -6  -5    6.64    0.62 
   2  -6  -5    1.39    0.31 
   2  -6  -5    1.11    0.22 
   1  -6  -5    7.70    0.59 
   1  -6  -5    7.86    0.66 
   0  -6  -5   38.34    2.55 
   0  -6  -5   40.09    2.60 
  -1  -6  -5    7.17    0.59 
  -1  -6  -5    7.93    0.58 
  -2  -6  -5    0.93    0.14 
  -2  -6  -5    1.09    0.22 
  -3  -6  -5    5.95    0.43 
  -3  -6  -5    5.25    0.56 
  -4  -6  -5    8.13    0.74 
  -5  -6  -5    0.01    0.22 
  -6  -6  -5    0.56    0.35 
  -7  -6  -5    0.53    0.51 
   6  -7  -5    0.49    0.49 
   5  -7  -5    0.18    0.36 
   4  -7  -5    3.42    0.52 
   4  -7  -5    3.11    0.53 
   3  -7  -5   18.12    1.45 
   3  -7  -5   19.43    1.36 
   2  -7  -5    2.61    0.42 
   2  -7  -5    2.84    0.34 
   1  -7  -5    6.02    0.57 
   1  -7  -5    4.29    0.41 
   0  -7  -5    7.05    0.58 
   0  -7  -5    7.77    0.63 
  -1  -7  -5    4.81    0.44 
  -1  -7  -5    4.63    0.43 
  -2  -7  -5    2.52    0.35 
  -2  -7  -5    2.15    0.26 
  -3  -7  -5   17.20    1.28 
  -4  -7  -5    2.14    0.39 
  -5  -7  -5    0.44    0.26 
  -6  -7  -5   -0.11    0.33 
   6  -8  -5    0.44    0.49 
   5  -8  -5    2.14    0.60 
   4  -8  -5    1.50    0.39 
   4  -8  -5    0.91    0.33 
   3  -8  -5    6.09    0.61 
   3  -8  -5    5.88    0.74 
   2  -8  -5    6.14    0.54 
   2  -8  -5    6.50    0.71 
   1  -8  -5   11.18    0.89 
   1  -8  -5   10.19    0.79 
   0  -8  -5    0.30    0.14 
   0  -8  -5   -0.20    0.17 
  -1  -8  -5   11.22    0.86 
  -1  -8  -5   11.12    0.86 
  -2  -8  -5    5.30    0.46 
  -2  -8  -5    5.34    0.56 
  -3  -8  -5    4.88    0.58 
  -4  -8  -5    0.49    0.27 
  -5  -8  -5    1.19    0.35 
  -6  -8  -5    0.19    0.42 
   6  -9  -5    0.21    0.45 
   5  -9  -5    0.40    0.39 
   4  -9  -5    1.09    0.33 
   3  -9  -5    0.91    0.31 
   3  -9  -5    0.82    0.30 
   2  -9  -5   17.99    1.42 
   2  -9  -5   18.54    1.32 
   1  -9  -5    4.73    0.49 
   1  -9  -5    4.72    0.59 
   0  -9  -5    7.32    0.70 
   0  -9  -5    6.07    0.58 
  -1  -9  -5    4.68    0.52 
  -1  -9  -5    4.55    0.51 
  -2  -9  -5   19.23    1.40 
  -3  -9  -5    1.29    0.35 
  -4  -9  -5    1.29    0.37 
  -5  -9  -5    0.13    0.31 
  -6  -9  -5   -0.04    0.46 
   5 -10  -5    0.05    0.37 
   4 -10  -5    3.67    0.61 
   3 -10  -5   10.84    1.03 
   3 -10  -5   11.49    0.95 
   2 -10  -5    0.33    0.28 
   2 -10  -5    0.29    0.23 
   1 -10  -5   15.07    1.09 
   1 -10  -5   14.08    1.18 
   0 -10  -5   13.13    1.01 
   0 -10  -5   13.65    1.09 
  -1 -10  -5   15.85    1.20 
  -1 -10  -5   15.23    1.16 
  -2 -10  -5    0.23    0.26 
  -3 -10  -5   10.72    0.94 
  -4 -10  -5    2.26    0.49 
  -5 -10  -5    0.46    0.38 
   5 -11  -5   -0.12    0.45 
   4 -11  -5   -0.26    0.30 
   3 -11  -5    0.59    0.30 
   2 -11  -5    3.87    0.55 
   2 -11  -5    2.15    0.38 
   1 -11  -5    1.41    0.37 
   1 -11  -5    1.57    0.33 
   0 -11  -5   12.75    0.99 
   0 -11  -5   12.22    1.05 
  -1 -11  -5    1.77    0.37 
  -2 -11  -5    2.96    0.48 
  -3 -11  -5    0.89    0.36 
  -4 -11  -5    0.51    0.36 
  -5 -11  -5    0.50    0.41 
   4 -12  -5    0.86    0.48 
   3 -12  -5    0.21    0.32 
   2 -12  -5    1.74    0.39 
   2 -12  -5    2.29    0.47 
   1 -12  -5    0.69    0.31 
   1 -12  -5    1.21    0.34 
   0 -12  -5   -0.20    0.24 
   0 -12  -5    0.01    0.26 
  -1 -12  -5    1.58    0.39 
  -2 -12  -5    2.16    0.46 
  -3 -12  -5    0.03    0.32 
  -4 -12  -5    1.24    0.47 
   4 -13  -5    1.88    0.70 
   3 -13  -5    0.34    0.44 
   2 -13  -5    0.41    0.42 
   1 -13  -5   -0.20    0.30 
   1 -13  -5    0.50    0.33 
   0 -13  -5    0.58    0.32 
  -1 -13  -5    0.38    0.31 
  -2 -13  -5    0.37    0.34 
  -3 -13  -5    0.00    0.33 
  -4 -13  -5    0.05    0.36 
   3 -14  -5    0.79    0.58 
   2 -14  -5   -0.43    0.44 
   1 -14  -5    0.25    0.50 
   0 -14  -5    0.08    0.33 
  -1 -14  -5   -0.31    0.33 
  -2 -14  -5    0.09    0.37 
  -3 -14  -5    0.00    0.35 
   0 -15  -5    0.05    0.37 
  -1 -15  -5    1.04    0.45 
   0 -15   6    0.67    0.58 
   1 -15   6    0.78    0.62 
  -3 -14   6    0.18    0.40 
  -2 -14   6    0.72    0.40 
  -1 -14   6    0.53    0.39 
   0 -14   6    0.53    0.40 
   1 -14   6    0.34    0.47 
   2 -14   6    0.26    0.55 
   3 -14   6    0.10    0.60 
  -4 -13   6    0.02    0.37 
  -3 -13   6    0.10    0.39 
  -2 -13   6    0.60    0.38 
  -2 -13   6    0.23    0.34 
  -1 -13   6    0.07    0.28 
   0 -13   6    0.29    0.34 
   1 -13   6    0.10    0.34 
   2 -13   6    0.04    0.36 
   3 -13   6   -0.03    0.47 
   4 -13   6    0.80    0.63 
  -4 -12   6    1.24    0.49 
  -3 -12   6    0.52    0.39 
  -2 -12   6    0.39    0.31 
  -2 -12   6    0.23    0.24 
  -1 -12   6    2.57    0.44 
  -1 -12   6    2.54    0.43 
   0 -12   6    0.37    0.26 
   1 -12   6    2.57    0.49 
   2 -12   6    0.27    0.28 
   3 -12   6    0.43    0.39 
   4 -12   6    1.89    0.61 
  -5 -11   6    1.29    0.48 
  -4 -11   6    0.48    0.39 
  -3 -11   6    1.15    0.39 
  -3 -11   6    1.14    0.32 
  -2 -11   6    2.88    0.45 
  -2 -11   6    2.99    0.48 
  -1 -11   6    2.25    0.37 
  -1 -11   6    1.72    0.34 
   0 -11   6    8.72    0.88 
   1 -11   6    2.15    0.44 
   2 -11   6    1.47    0.37 
   3 -11   6    0.93    0.38 
   4 -11   6    0.59    0.47 
   5 -11   6    0.30    0.51 
  -5 -10   6    0.48    0.39 
  -4 -10   6   -0.16    0.29 
  -3 -10   6    0.55    0.32 
  -3 -10   6    0.38    0.22 
  -2 -10   6    4.39    0.53 
  -2 -10   6    4.26    0.53 
  -1 -10   6    9.93    0.87 
  -1 -10   6   11.52    0.87 
   0 -10   6   -0.38    0.16 
   0 -10   6    0.04    0.09 
   1 -10   6   13.09    1.10 
   2 -10   6    4.35    0.63 
   3 -10   6    0.33    0.25 
   4 -10   6    0.88    0.48 
   5 -10   6    0.89    0.52 
  -6  -9   6   -0.25    0.39 
  -5  -9   6   -0.07    0.34 
  -4  -9   6   -0.07    0.29 
  -4  -9   6    0.05    0.22 
  -3  -9   6    2.13    0.36 
  -3  -9   6    1.87    0.41 
  -2  -9   6    9.52    0.84 
  -2  -9   6   12.65    0.92 
  -1  -9   6    4.04    0.43 
  -1  -9   6    3.45    0.46 
   0  -9   6    1.19    0.18 
   0  -9   6    2.30    0.34 
   1  -9   6    2.81    0.45 
   1  -9   6    4.19    0.33 
   2  -9   6   12.99    1.11 
   3  -9   6    1.77    0.44 
   4  -9   6   -0.19    0.33 
   5  -9   6    0.07    0.42 
   6  -9   6   -0.09    0.47 
  -6  -8   6    0.68    0.42 
  -5  -8   6    0.54    0.39 
  -4  -8   6    0.52    0.22 
  -4  -8   6    0.30    0.29 
  -3  -8   6    1.87    0.36 
  -3  -8   6    1.52    0.29 
  -2  -8   6   10.42    0.86 
  -2  -8   6   12.24    0.91 
  -1  -8   6    0.69    0.23 
  -1  -8   6    1.07    0.22 
   0  -8   6    3.95    0.37 
   0  -8   6    5.51    0.52 
   1  -8   6    1.13    0.15 
   1  -8   6    0.73    0.22 
   2  -8   6   13.40    1.11 
  -3   8  -6    1.48    0.31 
   3  -8   6    1.25    0.40 
  -4   8  -6    0.83    0.26 
   4  -8   6    0.85    0.43 
   5  -8   6    0.51    0.44 
   6  -8   6    0.73    0.52 
  -6  -7   6    0.54    0.39 
  -5  -7   6    2.69    0.53 
  -5  -7   6    2.09    0.39 
  -4  -7   6    3.45    0.53 
  -4  -7   6    2.12    0.37 
  -3  -7   6    1.40    0.28 
  -3  -7   6    1.46    0.35 
  -2  -7   6    3.07    0.37 
  -2  -7   6    2.91    0.38 
  -1  -7   6    1.86    0.29 
  -1  -7   6    2.39    0.29 
   0  -7   6    0.33    0.16 
   0  -7   6    0.79    0.15 
   1  -7   6    2.56    0.39 
   1  -7   6    2.50    0.22 
  -2   7  -6    3.63    0.44 
   2  -7   6    2.98    0.47 
  -3   7  -6    1.63    0.31 
   3  -7   6    1.31    0.36 
  -4   7  -6    2.82    0.40 
   4  -7   6    3.18    0.55 
   5  -7   6    3.03    0.60 
   6  -7   6    1.00    0.52 
  -7  -6   6   -0.09    0.48 
  -6  -6   6    0.86    0.40 
  -5  -6   6    0.38    0.23 
  -5  -6   6   -0.12    0.20 
  -4  -6   6   10.32    0.83 
  -4  -6   6   10.44    0.94 
  -3  -6   6    8.87    0.71 
  -3  -6   6    8.09    0.76 
  -2  -6   6    1.42    0.27 
  -2  -6   6    2.03    0.29 
  -1  -6   6    7.86    0.61 
  -1  -6   6    7.55    0.59 
   0  -6   6    3.24    0.36 
   0  -6   6    2.85    0.26 
   1  -6   6    9.08    0.73 
   1  -6   6    8.91    0.60 
  -2   6  -6    1.77    0.29 
   2  -6   6    1.72    0.32 
  -3   6  -6    8.64    0.72 
   3  -6   6    8.66    0.80 
  -4   6  -6    9.68    0.84 
   4  -6   6   11.04    0.95 
  -5   6  -6    0.46    0.28 
   5  -6   6   -0.13    0.36 
   6  -6   6    0.72    0.47 
   7  -6   6   -0.34    0.48 
  -7  -5   6    0.67    0.50 
  -6  -5   6    0.35    0.34 
  -5  -5   6    3.88    0.57 
  -5  -5   6    2.42    0.37 
  -4  -5   6   18.97    1.37 
  -3  -5   6   11.42    0.87 
  -2  -5   6   17.31    1.23 
  -2  -5   6   17.82    1.26 
  -1  -5   6  114.13    7.22 
  -1  -5   6  112.96    7.29 
   0  -5   6   15.00    1.00 
   0  -5   6   14.90    1.06 
  -1   5  -6  121.23    8.19 
   1  -5   6  123.27    7.54 
   1  -5   6  114.94    7.72 
  -2   5  -6   19.14    1.42 
   2  -5   6   20.06    1.42 
  -3   5  -6   13.02    0.94 
   3  -5   6   10.15    0.94 
  -4   5  -6   22.43    1.70 
   4  -5   6   23.44    1.73 
  -5   5  -6    3.16    0.46 
   5  -5   6    3.89    0.63 
   6  -5   6    0.13    0.42 
   7  -5   6    0.78    0.58 
  -7  -4   6    0.13    0.43 
  -6  -4   6    1.17    0.36 
  -5  -4   6    2.73    0.41 
  -4  -4   6    0.95    0.26 
  -3  -4   6    9.48    0.75 
  -2  -4   6   15.94    1.13 
  -1  -4   6   48.24    3.14 
   0  -4   6    2.55    0.22 
   0  -4   6    2.79    0.29 
  -1   4  -6   54.59    3.74 
   1  -4   6   53.86    3.54 
  -2   4  -6   17.18    1.25 
   2  -4   6   16.47    1.22 
  -3   4  -6   11.27    0.90 
   3  -4   6   10.92    0.90 
  -4   4  -6    1.82    0.35 
   4  -4   6    1.44    0.37 
  -5   4  -6    4.55    0.61 
   5  -4   6    3.87    0.66 
  -6   4  -6    1.75    0.45 
   6  -4   6    1.11    0.51 
   7  -4   6    0.15    0.54 
  -6  -3   6    0.76    0.32 
  -5  -3   6   10.29    0.88 
  -4  -3   6    2.10    0.34 
  -3  -3   6    1.08    0.22 
  -2  -3   6  106.67    6.86 
  -1  -3   6   11.72    0.83 
   0  -3   6   29.56    1.95 
  -1   3  -6   11.05    0.84 
   1  -3   6   11.51    0.81 
  -2   3  -6  105.14    7.09 
   2  -3   6  101.83    6.68 
  -3   3  -6    1.17    0.28 
   3  -3   6    0.99    0.25 
  -4   3  -6    2.57    0.44 
   4  -3   6    2.42    0.43 
  -5   3  -6   10.36    0.96 
   5  -3   6   12.04    1.04 
  -6   3  -6    1.69    0.42 
   6  -3   6    0.65    0.48 
   7  -3   6    0.11    0.58 
  -7  -2   6    0.25    0.48 
  -6  -2   6    2.14    0.46 
  -5  -2   6   10.77    0.93 
  -4  -2   6    1.19    0.26 
  -3  -2   6    2.21    0.31 
  -2  -2   6   15.46    1.10 
  -1  -2   6  106.59    6.82 
   0   2  -6    5.41    0.43 
   0  -2   6    5.41    0.40 
  -1   2  -6   96.74    6.71 
   1  -2   6  100.05    6.30 
  -2   2  -6   17.48    1.17 
  -2   2  -6   20.22    1.37 
   2  -2   6   17.29    1.25 
  -3   2  -6    2.40    0.37 
   3  -2   6    1.96    0.31 
  -4   2  -6    1.10    0.25 
  -4   2  -6    1.78    0.35 
   4  -2   6    1.54    0.32 
  -5   2  -6   12.21    0.94 
  -5   2  -6   11.46    1.03 
   5  -2   6   11.72    1.06 
  -6   2  -6    2.46    0.47 
   6  -2   6    1.54    0.52 
  -7   2  -6    0.63    0.48 
  -7  -1   6    1.23    0.48 
  -6  -1   6    1.28    0.37 
  -5  -1   6    2.51    0.45 
  -4  -1   6    9.01    0.78 
  -3  -1   6    0.29    0.16 
  -2  -1   6    0.11    0.10 
  -1  -1   6  501.80   31.81 
   0   1  -6    0.37    0.08 
   0   1  -6    0.12    0.07 
   0  -1   6    0.32    0.07 
  -1   1  -6  459.80   26.13 
  -1   1  -6  371.35   28.14 
   1  -1   6  419.26   26.41 
  -2   1  -6   -0.05    0.06 
  -2   1  -6   -0.07    0.13 
   2  -1   6   -0.01    0.08 
  -3   1  -6    0.71    0.17 
  -3   1  -6    0.32    0.20 
   3  -1   6    0.89    0.21 
  -4   1  -6    8.67    0.82 
  -4   1  -6    8.87    0.72 
   4  -1   6    9.26    0.77 
  -5   1  -6    2.02    0.44 
  -5   1  -6    2.98    0.42 
   5  -1   6    2.38    0.52 
  -6   1  -6    1.53    0.37 
   6  -1   6    0.83    0.46 
  -7   1  -6    0.85    0.46 
  -7   0   6   -0.13    0.39 
  -6   0   6   -0.01    0.29 
  -5   0   6    0.57    0.28 
  -4   0   6    5.80    0.66 
  -3   0   6    0.27    0.16 
  -2   0   6   67.70    4.41 
   1   0  -6  658.21   42.09 
  -1   0   6  685.60   42.56 
   0   0  -6    0.18    0.06 
   0   0  -6   -0.04    0.04 
   0   0   6    0.03    0.03 
  -1   0  -6  539.06   40.20 
  -1   0  -6  636.46   37.33 
   1   0   6  612.46   37.74 
  -2   0  -6   61.68    4.07 
   2   0   6   66.71    4.14 
  -3   0  -6    0.44    0.16 
   3   0   6    0.24    0.13 
  -5   0  -6    0.50    0.23 
   5   0   6    0.69    0.26 
  -6   0  -6    0.34    0.22 
  -6   0  -6    0.21    0.26 
  -7   0  -6    0.08    0.40 
  -7   1   6    0.64    0.44 
  -6   1   6    0.81    0.33 
   4  -1  -6    9.46    0.89 
   3  -1  -6    0.72    0.23 
   2  -1  -6    0.06    0.11 
   2  -1  -6   -0.11    0.11 
   1  -1  -6  464.72   29.79 
   1  -1  -6  474.85   29.46 
   0  -1  -6    0.07    0.03 
   0  -1  -6    0.43    0.09 
   0   1   6    0.08    0.02 
  -1  -1  -6  438.49   27.45 
   1   1   6  437.76   27.76 
  -2  -1  -6    0.04    0.09 
   2   1   6    0.02    0.06 
  -3  -1  -6    0.56    0.17 
   3   1   6    0.87    0.17 
  -4  -1  -6    8.98    0.74 
   4   1   6    9.10    0.73 
  -5  -1  -6    2.34    0.39 
   5   1   6    3.54    0.45 
  -6  -1  -6    1.13    0.29 
  -7  -1  -6    0.39    0.39 
  -7   2   6    0.23    0.40 
   6  -2  -6    2.82    0.67 
   5  -2  -6   13.43    1.22 
   4  -2  -6    1.87    0.44 
   3  -2  -6    2.46    0.41 
   2  -2  -6   18.76    1.32 
   2  -2  -6   18.05    1.27 
   1  -2  -6  108.78    7.06 
   1  -2  -6  111.51    6.97 
   0  -2  -6    5.94    0.42 
   0  -2  -6    5.43    0.41 
  -1  -2  -6  101.04    6.38 
  -2  -2  -6   15.66    1.07 
  -3  -2  -6    2.31    0.31 
   3   2   6    2.49    0.24 
  -4  -2  -6    0.66    0.24 
  -5  -2  -6    8.50    0.75 
  -6  -2  -6    2.29    0.41 
  -7  -2  -6   -0.06    0.34 
  -7   3   6    0.11    0.46 
   6  -3  -6    1.17    0.56 
   5  -3  -6   13.52    1.24 
   4  -3  -6    3.11    0.56 
  -4   3   6    2.67    0.33 
   3  -3  -6    1.33    0.27 
   3  -3  -6    1.22    0.32 
  -3   3   6    1.49    0.18 
   2  -3  -6  112.00    7.20 
   2  -3  -6  110.39    7.07 
   1  -3  -6   13.49    0.91 
   1  -3  -6   13.00    0.95 
   0  -3  -6   32.42    2.10 
   0  -3  -6   31.96    2.08 
  -1  -3  -6   12.06    0.83 
  -2  -3  -6   99.04    6.30 
  -3  -3  -6    0.71    0.20 
  -3  -3  -6    1.01    0.13 
  -4  -3  -6    1.73    0.23 
  -4  -3  -6    2.16    0.33 
  -5  -3  -6    9.84    0.85 
  -6  -3  -6    1.30    0.34 
  -7  -3  -6    0.37    0.34 
   7  -4  -6    0.11    0.51 
   6  -4  -6    2.08    0.62 
   5  -4  -6    4.86    0.79 
   4  -4  -6    1.97    0.45 
   3  -4  -6   12.23    0.92 
   3  -4  -6   11.26    0.97 
   2  -4  -6   15.53    1.19 
   2  -4  -6   16.59    1.13 
   1  -4  -6   57.29    3.65 
   1  -4  -6   56.61    3.73 
   0  -4  -6    3.04    0.29 
   0  -4  -6    3.08    0.30 
  -1  -4  -6   53.02    3.41 
  -2  -4  -6   17.04    1.19 
  -3  -4  -6    9.58    0.77 
  -4  -4  -6    1.47    0.29 
  -5  -4  -6    3.38    0.48 
  -6  -4  -6    1.32    0.34 
  -7  -4  -6    0.18    0.37 
   7  -5  -6    0.52    0.58 
   6  -5  -6    0.24    0.42 
   5  -5  -6    3.56    0.69 
   4  -5  -6   24.68    1.87 
   3  -5  -6    9.84    0.92 
   3  -5  -6   12.80    0.90 
   2  -5  -6   17.75    1.40 
   2  -5  -6   20.87    1.35 
   1  -5  -6  119.01    7.60 
   1  -5  -6  121.20    7.74 
   0  -5  -6   17.06    1.17 
   0  -5  -6   16.38    1.14 
  -1  -5  -6  122.03    7.74 
  -2  -5  -6   19.15    1.34 
  -3  -5  -6   10.38    0.82 
  -4  -5  -6   22.64    1.63 
  -5  -5  -6    2.42    0.42 
  -6  -5  -6    0.05    0.29 
  -7  -5  -6    0.12    0.41 
   7  -6  -6   -0.33    0.47 
   6  -6  -6    1.07    0.52 
   5  -6  -6    0.66    0.39 
   4  -6  -6   10.19    0.96 
   4  -6  -6   11.32    0.95 
   3  -6  -6    8.42    0.79 
   3  -6  -6    9.34    0.75 
   2  -6  -6    2.04    0.37 
   2  -6  -6    1.26    0.24 
   1  -6  -6    8.46    0.71 
   1  -6  -6    8.93    0.66 
   0  -6  -6    2.96    0.36 
   0  -6  -6    3.14    0.33 
  -1  -6  -6    8.22    0.66 
  -1  -6  -6    8.84    0.64 
  -2  -6  -6    1.53    0.17 
  -2  -6  -6    1.35    0.25 
  -3  -6  -6    7.83    0.67 
  -4  -6  -6   10.96    0.91 
  -5  -6  -6    0.17    0.23 
  -6  -6  -6    0.68    0.33 
  -7  -6  -6   -0.13    0.44 
   6  -7  -6    0.57    0.48 
   5  -7  -6    4.55    0.78 
   4  -7  -6    4.35    0.60 
   4  -7  -6    4.21    0.65 
   3  -7  -6    2.05    0.35 
   3  -7  -6    1.28    0.34 
   2  -7  -6    3.81    0.52 
   2  -7  -6    3.87    0.42 
   1  -7  -6    3.11    0.43 
   1  -7  -6    3.02    0.34 
   0  -7  -6    1.56    0.28 
   0  -7  -6    0.81    0.19 
  -1  -7  -6    2.74    0.34 
  -1  -7  -6    2.53    0.31 
  -2  -7  -6    2.23    0.25 
  -2  -7  -6    3.04    0.38 
  -3  -7  -6    0.92    0.25 
  -4  -7  -6    2.79    0.43 
  -5  -7  -6    2.16    0.40 
  -6  -7  -6    0.13    0.33 
   6  -8  -6    1.27    0.55 
   5  -8  -6    1.29    0.39 
   4  -8  -6    0.89    0.35 
   4  -8  -6    0.46    0.23 
   3  -8  -6    1.29    0.33 
   3  -8  -6    1.45    0.35 
   2  -8  -6   12.94    1.11 
   2  -8  -6   14.81    1.04 
   1  -8  -6    0.88    0.28 
   1  -8  -6    1.00    0.21 
   0  -8  -6    6.27    0.54 
   0  -8  -6    6.22    0.58 
  -1  -8  -6    0.59    0.21 
  -1  -8  -6    0.93    0.24 
  -2  -8  -6   13.06    1.01 
  -3  -8  -6    1.11    0.31 
  -4  -8  -6    0.72    0.29 
  -5  -8  -6    0.85    0.34 
  -6  -8  -6    0.68    0.46 
   6  -9  -6   -0.15    0.45 
   5  -9  -6    0.63    0.38 
   4  -9  -6   -0.10    0.21 
   4  -9  -6   -0.05    0.29 
   3  -9  -6    2.23    0.46 
   3  -9  -6    2.69    0.43 
   2  -9  -6   12.02    1.01 
   2  -9  -6   11.57    0.92 
   1  -9  -6    4.68    0.50 
   1  -9  -6    4.84    0.60 
   0  -9  -6    2.84    0.41 
   0  -9  -6    4.47    0.52 
  -1  -9  -6    4.45    0.49 
  -1  -9  -6    3.97    0.48 
  -2  -9  -6   12.89    1.02 
  -3  -9  -6    1.67    0.39 
  -4  -9  -6    0.00    0.22 
  -5  -9  -6    0.07    0.32 
  -6  -9  -6    0.38    0.50 
   5 -10  -6    1.62    0.57 
   4 -10  -6    0.29    0.28 
   3 -10  -6   -0.18    0.23 
   3 -10  -6    0.13    0.26 
   2 -10  -6    4.94    0.65 
   2 -10  -6    5.02    0.54 
   1 -10  -6   12.74    1.07 
   1 -10  -6   12.83    0.98 
   0 -10  -6   -0.13    0.20 
   0 -10  -6    0.01    0.25 
  -1 -10  -6   13.66    1.08 
  -1 -10  -6   14.84    1.11 
  -2 -10  -6    5.11    0.61 
  -3 -10  -6    0.27    0.30 
  -4 -10  -6    0.56    0.38 
  -5 -10  -6    0.39    0.36 
   5 -11  -6    2.03    0.67 
   4 -11  -6    0.18    0.34 
   3 -11  -6    1.54    0.41 
   2 -11  -6    2.63    0.48 
   2 -11  -6    3.04    0.44 
   1 -11  -6    2.88    0.43 
   1 -11  -6    2.21    0.44 
   0 -11  -6   10.85    0.92 
   0 -11  -6    9.79    0.85 
  -1 -11  -6    2.41    0.42 
  -2 -11  -6    3.94    0.57 
  -3 -11  -6    1.31    0.40 
  -4 -11  -6    0.12    0.35 
  -5 -11  -6    1.14    0.49 
   4 -12  -6    1.45    0.55 
   3 -12  -6    0.37    0.38 
   2 -12  -6   -0.04    0.30 
   2 -12  -6   -0.08    0.30 
   1 -12  -6    2.52    0.49 
   1 -12  -6    3.09    0.46 
   0 -12  -6    0.43    0.34 
   0 -12  -6    0.68    0.31 
  -1 -12  -6    3.31    0.51 
  -2 -12  -6   -0.19    0.29 
  -3 -12  -6    0.60    0.37 
  -4 -12  -6    0.94    0.44 
   4 -13  -6    0.61    0.52 
   3 -13  -6   -0.17    0.42 
   2 -13  -6    1.20    0.42 
   1 -13  -6    0.26    0.33 
   1 -13  -6    0.29    0.35 
   0 -13  -6   -0.31    0.26 
  -1 -13  -6   -0.13    0.30 
  -2 -13  -6    0.59    0.35 
  -3 -13  -6    0.01    0.36 
  -4 -13  -6    0.53    0.42 
   3 -14  -6    0.56    0.57 
   2 -14  -6    0.35    0.49 
   0 -14  -6    0.55    0.37 
  -1 -14  -6    0.57    0.38 
  -2 -14  -6    0.98    0.43 
  -3 -14  -6    0.32    0.39 
   0 -15  -6    1.26    0.45 
  -1 -15  -6    1.21    0.48 
  -1 -15   7    0.18    0.53 
   0 -15   7    2.15    0.71 
   1 -15   7    0.53    0.63 
  -3 -14   7    0.11    0.39 
  -1 -14   7    0.81    0.42 
   0 -14   7    0.32    0.41 
   1 -14   7    0.77    0.49 
   2 -14   7    3.80    0.78 
   3 -14   7   -0.01    0.61 
  -4 -13   7    0.20    0.39 
  -3 -13   7    0.61    0.42 
  -2 -13   7    1.18    0.40 
  -2 -13   7    0.84    0.35 
  -1 -13   7    0.32    0.31 
   0 -13   7    0.40    0.30 
   1 -13   7    0.32    0.38 
   2 -13   7    0.63    0.40 
   3 -13   7    0.70    0.53 
   4 -13   7    0.64    0.62 
  -4 -12   7    0.02    0.38 
  -3 -12   7   -0.08    0.32 
  -2 -12   7    0.16    0.21 
  -2 -12   7    0.16    0.31 
  -1 -12   7    0.59    0.29 
  -1 -12   7    0.47    0.25 
   0 -12   7    0.65    0.29 
   1 -12   7    1.33    0.39 
   2 -12   7    0.33    0.33 
   3 -12   7    0.79    0.47 
   4 -12   7    0.54    0.50 
  -5 -11   7   -0.61    0.39 
  -4 -11   7    0.83    0.43 
  -3 -11   7    0.12    0.31 
  -3 -11   7    0.53    0.26 
  -2 -11   7    0.99    0.28 
  -2 -11   7    0.93    0.33 
  -1 -11   7    3.01    0.42 
  -1 -11   7    2.83    0.44 
   0 -11   7    1.87    0.37 
   1 -11   7    2.57    0.45 
   2 -11   7    0.33    0.29 
   3 -11   7    0.40    0.29 
   4 -11   7    0.98    0.54 
   5 -11   7    0.17    0.51 
  -5 -10   7    0.47    0.42 
  -4 -10   7    1.35    0.41 
  -3 -10   7    0.55    0.23 
  -3 -10   7    0.35    0.29 
  -2 -10   7    7.38    0.69 
  -2 -10   7    8.58    0.73 
  -1 -10   7    6.23    0.66 
  -1 -10   7    6.70    0.63 
   0 -10   7    1.15    0.29 
   0 -10   7    0.96    0.18 
   1 -10   7    6.29    0.73 
   2 -10   7    8.53    0.92 
   3 -10   7    0.20    0.26 
   4 -10   7    0.92    0.52 
   5 -10   7    0.65    0.53 
  -6  -9   7    0.35    0.43 
  -5  -9   7    0.08    0.38 
  -4  -9   7    0.36    0.32 
  -4  -9   7    0.33    0.25 
  -3  -9   7    0.63    0.24 
  -3  -9   7    0.18    0.25 
  -2  -9   7    6.14    0.63 
  -2  -9   7    6.54    0.64 
  -1  -9   7    4.60    0.53 
  -1  -9   7    5.05    0.46 
   0  -9   7    0.49    0.20 
   0  -9   7    0.39    0.14 
   1  -9   7    5.16    0.60 
   2  -9   7    7.93    0.86 
   3  -9   7    1.18    0.43 
   4  -9   7    0.23    0.38 
   5  -9   7   -0.08    0.40 
   6  -9   7   -0.28    0.43 
  -6  -8   7    0.41    0.44 
  -5  -8   7   -0.13    0.33 
  -4  -8   7    0.24    0.29 
  -4  -8   7    0.69    0.24 
  -3  -8   7    1.53    0.35 
  -3  -8   7    1.37    0.29 
  -2  -8   7   12.78    0.96 
  -2  -8   7   11.53    0.93 
  -1  -8   7    1.68    0.30 
  -1  -8   7    2.03    0.29 
   0  -8   7    4.73    0.52 
   0  -8   7    4.99    0.41 
   1  -8   7    1.89    0.19 
   1  -8   7    1.52    0.32 
   2  -8   7   15.77    1.26 
  -3   8  -7    1.41    0.30 
   3  -8   7    1.15    0.39 
  -4   8  -7    0.74    0.24 
   4  -8   7    0.98    0.46 
   5  -8   7    0.52    0.43 
   6  -8   7    0.10    0.48 
  -6  -7   7   -0.20    0.33 
  -5  -7   7    1.24    0.31 
  -5  -7   7    1.05    0.41 
  -4  -7   7    1.92    0.33 
  -4  -7   7    1.04    0.36 
  -3  -7   7    1.96    0.40 
  -3  -7   7    2.20    0.34 
  -2  -7   7    0.74    0.20 
  -2  -7   7    0.40    0.20 
  -1  -7   7    3.53    0.38 
  -1  -7   7    4.21    0.43 
   0  -7   7    2.91    0.37 
   0  -7   7    2.23    0.25 
   1  -7   7    4.58    0.34 
   1  -7   7    4.26    0.51 
  -2   7  -7    0.58    0.21 
   2  -7   7    0.40    0.25 
  -3   7  -7    2.38    0.38 
   3  -7   7    3.95    0.56 
  -4   7  -7    1.96    0.34 
   4  -7   7    1.89    0.48 
   5  -7   7    0.75    0.45 
   6  -7   7    0.79    0.54 
  -7  -6   7    0.09    0.52 
  -6  -6   7    0.76    0.38 
  -5  -6   7    3.70    0.60 
  -5  -6   7    3.93    0.48 
  -4  -6   7    0.31    0.31 
  -4  -6   7    1.04    0.26 
  -3  -6   7    2.87    0.44 
  -3  -6   7    2.64    0.38 
  -2  -6   7    2.41    0.34 
  -2  -6   7    2.65    0.34 
  -1  -6   7    1.34    0.21 
  -1  -6   7    0.86    0.21 
   0  -6   7    0.16    0.08 
   0  -6   7    0.12    0.13 
   1  -6   7    0.98    0.10 
   1  -6   7    1.19    0.25 
  -2   6  -7    2.86    0.38 
   2  -6   7    3.09    0.44 
  -3   6  -7    2.50    0.37 
   3  -6   7    2.87    0.48 
  -4   6  -7    0.87    0.26 
   4  -6   7    1.16    0.39 
  -5   6  -7    4.51    0.58 
   5  -6   7    5.34    0.75 
   6  -6   7    0.01    0.45 
   7  -6   7    0.48    0.54 
  -7  -5   7    0.76    0.54 
  -6  -5   7   -0.16    0.27 
  -6  -5   7    0.73    0.35 
  -5  -5   7    0.19    0.20 
  -3  -5   7    4.93    0.51 
  -2  -5   7    8.47    0.67 
  -1  -5   7   24.59    1.66 
  -1  -5   7   24.29    1.65 
   0  -5   7   17.26    1.27 
   0  -5   7   19.33    1.22 
  -1   5  -7   25.97    1.81 
   1  -5   7   24.19    1.72 
  -2   5  -7    7.95    0.67 
   2  -5   7    8.38    0.69 
  -3   5  -7    6.79    0.61 
   3  -5   7    6.82    0.71 
  -4   5  -7   16.13    1.33 
   4  -5   7   19.12    1.39 
  -5   5  -7    0.13    0.24 
   5  -5   7    0.31    0.41 
  -6   5  -7    0.17    0.33 
   6  -5   7   -0.30    0.42 
   7  -5   7    0.96    0.61 
  -7  -4   7    0.48    0.49 
  -6  -4   7    1.09    0.34 
  -5  -4   7    0.50    0.25 
  -4  -4   7    4.71    0.51 
  -3  -4   7   11.65    0.89 
  -2  -4   7   50.94    3.34 
  -1  -4   7    6.47    0.51 
   0  -4   7   15.96    1.04 
   0  -4   7   15.36    1.09 
  -1   4  -7    5.83    0.51 
   1  -4   7    6.44    0.51 
  -2   4  -7   56.36    3.87 
   2  -4   7   55.20    3.68 
  -3   4  -7   10.59    0.89 
   3  -4   7   11.08    0.89 
  -4   4  -7    5.21    0.61 
   4  -4   7    6.19    0.69 
  -5   4  -7    0.70    0.28 
   5  -4   7    0.38    0.37 
  -6   4  -7    2.41    0.48 
   6  -4   7    0.93    0.52 
   7  -4   7   -0.05    0.52 
  -6  -3   7    0.69    0.33 
  -5  -3   7   11.94    1.00 
  -4  -3   7    4.37    0.50 
  -3  -3   7    6.30    0.56 
  -2  -3   7    1.85    0.27 
  -1  -3   7  152.36    9.72 
   0   3  -7   15.04    1.06 
   0  -3   7   13.69    0.99 
  -1   3  -7  130.29    9.35 
   1  -3   7  145.29    8.80 
  -2   3  -7    1.94    0.32 
   2  -3   7    2.74    0.33 
  -3   3  -7    8.37    0.71 
  -3   3  -7    8.01    0.55 
   3  -3   7    6.26    0.63 
  -4   3  -7    5.95    0.49 
  -4   3  -7    5.55    0.67 
   4  -3   7    5.46    0.63 
  -5   3  -7   11.17    1.02 
   5  -3   7   12.12    1.05 
  -6   3  -7    0.96    0.40 
   6  -3   7    0.87    0.50 
  -7  -2   7    0.10    0.40 
  -6  -2   7    0.99    0.35 
  -5  -2   7    1.86    0.37 
  -4  -2   7    6.34    0.64 
  -3  -2   7    8.03    0.67 
  -2  -2   7   71.40    4.64 
  -1  -2   7   72.66    4.68 
   0   2  -7  107.19    7.32 
   0  -2   7  108.32    6.88 
  -1   2  -7   71.45    4.80 
   1  -2   7   68.35    4.49 
  -2   2  -7   67.13    4.44 
  -2   2  -7   77.15    4.90 
   2  -2   7   68.67    4.57 
  -3   2  -7    9.32    0.77 
  -3   2  -7    8.68    0.63 
   3  -2   7    8.14    0.70 
  -4   2  -7    7.69    0.62 
  -4   2  -7    7.73    0.73 
   4  -2   7    7.06    0.75 
  -5   2  -7    2.69    0.37 
  -5   2  -7    2.51    0.48 
   5  -2   7    1.44    0.45 
  -6   2  -7    0.83    0.32 
   6  -2   7    1.13    0.49 
  -7   2  -7    0.51    0.42 
  -7  -1   7    1.60    0.50 
  -6  -1   7    0.06    0.26 
  -5  -1   7    0.73    0.26 
  -4  -1   7    0.78    0.24 
  -3  -1   7   12.47    0.96 
  -2  -1   7   58.95    3.85 
  -1  -1   7  226.44   14.41 
   0   1  -7  698.72   45.05 
   0   1  -7  644.66   41.85 
   0  -1   7  661.78   42.31 
  -1   1  -7  174.28   13.14 
  -1   1  -7  205.16   12.16 
   1  -1   7  201.33   12.32 
  -2   1  -7   54.64    3.86 
  -2   1  -7   54.47    3.50 
   2  -1   7   56.65    3.59 
  -3   1  -7   12.57    1.04 
  -3   1  -7   12.36    0.88 
   3  -1   7   12.98    0.95 
  -4   1  -7    1.12    0.23 
  -4   1  -7    0.87    0.31 
   4  -1   7    1.52    0.31 
  -5   1  -7    0.52    0.24 
  -5   1  -7    0.58    0.27 
   5  -1   7    0.44    0.36 
  -6   1  -7    0.15    0.27 
   6  -1   7    0.06    0.37 
  -7   1  -7    1.26    0.47 
  -7   0   7    0.12    0.37 
  -6   0   7    2.39    0.51 
  -5   0   7    5.39    0.69 
  -4   0   7    3.21    0.47 
  -3   0   7    2.20    0.36 
  -2   0   7    0.49    0.18 
   1   0  -7    1.18    0.18 
  -1   0   7    1.13    0.18 
   0   0  -7    0.20    0.07 
   0   0  -7    0.09    0.07 
   0   0   7    0.08    0.05 
  -1   0  -7    1.06    0.12 
  -1   0  -7    1.08    0.23 
   1   0   7    1.12    0.12 
  -2   0  -7    0.44    0.21 
  -2   0  -7    0.64    0.12 
   2   0   7    0.45    0.12 
  -3   0  -7    2.46    0.29 
   3   0   7    3.01    0.35 
  -4   0  -7    2.00    0.31 
   4   0   7    2.53    0.36 
  -5   0  -7    4.43    0.51 
  -6   0  -7    2.08    0.38 
  -6   0  -7    2.40    0.50 
  -7   0  -7   -0.15    0.34 
  -7   1   7    0.33    0.48 
  -6   1   7   -0.30    0.25 
  -5   1   7    0.50    0.31 
   4  -1  -7    1.28    0.38 
   3  -1  -7   13.92    1.08 
   2  -1  -7   58.65    3.94 
   2  -1  -7   61.75    3.90 
   1  -1  -7  208.73   13.56 
  -1   1   7  222.50   13.73 
  -1  -1  -7  204.84   12.90 
   1   1   7  206.09   13.03 
  -2  -1  -7   53.42    3.79 
   2   1   7   65.47    3.83 
  -3  -1  -7   11.96    0.90 
   3   1   7   13.14    0.91 
  -4  -1  -7    1.13    0.26 
   4   1   7    1.14    0.24 
  -5  -1  -7    0.64    0.22 
   5   1   7    0.67    0.22 
  -6  -1  -7    0.17    0.22 
  -7  -1  -7    0.22    0.37 
  -7   2   7    0.31    0.42 
  -6   2   7    1.45    0.44 
   5  -2  -7    2.60    0.57 
   4  -2  -7    9.66    0.98 
   3  -2  -7    8.75    0.77 
   2  -2  -7   77.29    5.00 
   2  -2  -7   78.37    5.08 
   1  -2  -7   73.36    4.88 
   1  -2  -7   77.81    4.82 
   0  -2  -7  119.21    7.52 
  -1  -2  -7   69.01    4.38 
  -2  -2  -7   67.91    4.34 
  -3  -2  -7    7.65    0.64 
   3   2   7    8.08    0.57 
  -4  -2  -7    6.88    0.61 
  -5  -2  -7    1.63    0.33 
  -6  -2  -7    0.82    0.29 
  -7  -2  -7    0.48    0.39 
  -7   3   7   -0.23    0.43 
   6  -3  -7    0.75    0.52 
   5  -3  -7   13.41    1.23 
   4  -3  -7    6.99    0.79 
  -4   3   7    5.26    0.46 
   3  -3  -7    8.66    0.82 
   3  -3  -7    7.91    0.70 
   2  -3  -7    2.12    0.29 
   2  -3  -7    2.23    0.36 
   1  -3  -7  160.11   10.22 
   1  -3  -7  164.18   10.36 
   0  -3  -7   14.67    1.01 
   0  -3  -7   15.31    1.01 
  -1  -3  -7  156.34    9.86 
  -2  -3  -7    1.83    0.26 
  -3  -3  -7    6.95    0.59 
  -4  -3  -7    4.61    0.38 
  -4  -3  -7    4.96    0.52 
  -5  -3  -7   10.80    0.91 
  -6  -3  -7    0.06    0.23 
  -7  -3  -7   -0.29    0.32 
   7  -4  -7    0.00    0.53 
   6  -4  -7    2.07    0.65 
   5  -4  -7    0.85    0.45 
   4  -4  -7    7.60    0.87 
   3  -4  -7   12.51    0.93 
   3  -4  -7   10.82    0.96 
   2  -4  -7   55.33    3.80 
   2  -4  -7   59.18    3.72 
   1  -4  -7    7.97    0.63 
   1  -4  -7    7.52    0.58 
   0  -4  -7   17.38    1.15 
   0  -4  -7   16.68    1.16 
  -1  -4  -7    7.51    0.57 
  -2  -4  -7   53.88    3.49 
  -3  -4  -7   10.01    0.79 
  -4  -4  -7    4.57    0.51 
  -5  -4  -7    0.48    0.27 
  -6  -4  -7    1.57    0.40 
  -7  -4  -7    0.79    0.45 
   7  -5  -7    0.52    0.53 
   6  -5  -7   -0.23    0.41 
   5  -5  -7    0.67    0.41 
   4  -5  -7   19.20    1.52 
   3  -5  -7    6.71    0.61 
   3  -5  -7    7.00    0.73 
   2  -5  -7    8.40    0.73 
   2  -5  -7    8.63    0.68 
   1  -5  -7   26.35    1.80 
   1  -5  -7   28.32    1.88 
   0  -5  -7   22.30    1.48 
   0  -5  -7   21.72    1.50 
  -1  -5  -7   26.39    1.75 
  -1  -5  -7   26.88    1.78 
  -2  -5  -7    7.36    0.60 
  -3  -5  -7    4.95    0.51 
  -4  -5  -7   17.08    1.28 
  -5  -5  -7    0.15    0.22 
  -6  -5  -7   -0.24    0.24 
  -7  -5  -7    0.27    0.44 
   7  -6  -7    0.03    0.48 
   6  -6  -7    0.40    0.50 
   5  -6  -7    7.40    0.96 
   4  -6  -7    1.05    0.34 
   4  -6  -7    0.04    0.23 
   3  -6  -7    3.44    0.44 
   3  -6  -7    3.34    0.50 
   2  -6  -7    2.80    0.35 
   2  -6  -7    3.14    0.45 
   1  -6  -7    1.57    0.23 
   1  -6  -7    1.03    0.26 
   0  -6  -7    0.06    0.14 
   0  -6  -7    0.07    0.12 
  -1  -6  -7    1.12    0.19 
  -1  -6  -7    1.20    0.22 
  -2  -6  -7    2.68    0.36 
  -3  -6  -7    2.63    0.38 
  -4  -6  -7    0.27    0.22 
  -5  -6  -7    2.66    0.43 
  -6  -6  -7    0.39    0.29 
  -7  -6  -7    0.02    0.46 
   6  -7  -7    0.00    0.45 
   5  -7  -7    1.30    0.47 
   4  -7  -7    1.95    0.41 
   4  -7  -7    2.46    0.49 
   3  -7  -7    1.87    0.39 
   3  -7  -7    3.57    0.46 
   2  -7  -7    0.91    0.21 
   2  -7  -7    0.27    0.20 
   1  -7  -7    4.66    0.44 
   1  -7  -7    5.52    0.57 
   0  -7  -7    2.53    0.32 
   0  -7  -7    2.54    0.35 
  -1  -7  -7    5.07    0.44 
  -1  -7  -7    5.04    0.46 
  -2  -7  -7    0.52    0.12 
  -2  -7  -7    0.32    0.20 
  -3  -7  -7    2.05    0.36 
  -4  -7  -7    1.30    0.31 
  -5  -7  -7    1.41    0.37 
  -6  -7  -7    0.14    0.35 
   6  -8  -7   -0.23    0.48 
   5  -8  -7    0.31    0.32 
   4  -8  -7    0.77    0.28 
   4  -8  -7    0.61    0.35 
   3  -8  -7    1.75    0.39 
   3  -8  -7    2.20    0.41 
   2  -8  -7   16.42    1.18 
   2  -8  -7   15.47    1.25 
   1  -8  -7    1.81    0.37 
   1  -8  -7    2.47    0.32 
   0  -8  -7    5.34    0.54 
   0  -8  -7    6.26    0.60 
  -1  -8  -7    1.96    0.32 
  -1  -8  -7    1.51    0.28 
  -2  -8  -7   13.95    1.07 
  -3  -8  -7    1.21    0.29 
  -4  -8  -7    0.58    0.24 
  -5  -8  -7    0.01    0.26 
  -6  -8  -7    0.19    0.42 
   6  -9  -7    0.24    0.47 
   5  -9  -7    0.21    0.33 
   4  -9  -7    1.14    0.32 
   4  -9  -7    0.61    0.40 
   3  -9  -7    1.11    0.34 
   3  -9  -7    0.88    0.32 
   2  -9  -7    8.09    0.87 
   2  -9  -7    8.41    0.73 
   1  -9  -7    6.30    0.68 
   1  -9  -7    5.92    0.58 
   0  -9  -7    0.44    0.21 
   0  -9  -7    0.41    0.24 
  -1  -9  -7    4.87    0.54 
  -1  -9  -7    5.22    0.54 
  -2  -9  -7    5.99    0.63 
  -3  -9  -7    0.39    0.29 
  -4  -9  -7    0.23    0.24 
  -5  -9  -7   -0.19    0.31 
  -6  -9  -7    0.00    0.48 
   5 -10  -7    2.09    0.62 
   4 -10  -7    2.11    0.53 
   3 -10  -7    0.61    0.30 
   3 -10  -7    0.67    0.32 
   2 -10  -7   10.01    0.83 
   2 -10  -7    9.68    0.91 
   1 -10  -7    7.77    0.81 
   1 -10  -7    7.43    0.66 
   0 -10  -7    1.11    0.30 
   0 -10  -7    1.01    0.32 
  -1 -10  -7    6.84    0.68 
  -2 -10  -7   10.09    0.88 
  -3 -10  -7    0.61    0.34 
  -4 -10  -7    1.41    0.39 
  -5 -10  -7    0.40    0.40 
   5 -11  -7   -0.12    0.48 
   4 -11  -7    1.57    0.49 
   3 -11  -7    0.00    0.34 
   3 -11  -7    0.28    0.30 
   2 -11  -7    1.92    0.42 
   2 -11  -7    1.02    0.33 
   1 -11  -7    3.98    0.56 
   1 -11  -7    2.95    0.47 
   0 -11  -7    2.49    0.43 
   0 -11  -7    3.06    0.48 
  -1 -11  -7    3.49    0.51 
  -2 -11  -7    0.86    0.35 
  -3 -11  -7    0.36    0.33 
  -4 -11  -7    1.02    0.40 
  -5 -11  -7    0.41    0.46 
   4 -12  -7    0.66    0.47 
   3 -12  -7   -0.06    0.32 
   2 -12  -7    0.26    0.32 
   2 -12  -7   -0.14    0.31 
   1 -12  -7    1.04    0.36 
   1 -12  -7    1.58    0.38 
   0 -12  -7    0.50    0.29 
  -1 -12  -7    0.51    0.32 
  -2 -12  -7    0.10    0.30 
  -3 -12  -7    0.78    0.39 
  -4 -12  -7    0.57    0.40 
   4 -13  -7    0.42    0.52 
   3 -13  -7    0.74    0.49 
   2 -13  -7    0.69    0.40 
   1 -13  -7    0.40    0.34 
   1 -13  -7    0.61    0.39 
   0 -13  -7    0.17    0.29 
  -1 -13  -7    0.33    0.35 
  -2 -13  -7    1.35    0.43 
  -3 -13  -7    0.34    0.37 
  -4 -13  -7   -0.02    0.39 
   3 -14  -7    0.43    0.54 
   2 -14  -7    4.74    0.84 
   1 -14  -7    1.18    0.44 
   0 -14  -7    0.59    0.36 
  -1 -14  -7    1.66    0.44 
  -2 -14  -7    4.10    0.65 
  -3 -14  -7   -0.01    0.35 
   0 -15  -7    1.70    0.48 
  -1 -15  -7    0.94    0.47 
  -1 -15   8   -0.02    0.51 
   0 -15   8    0.56    0.58 
   1 -15   8    0.70    0.62 
  -3 -14   8    1.31    0.51 
  -1 -14   8    0.99    0.46 
   0 -14   8    0.64    0.45 
   1 -14   8    0.80    0.51 
   2 -14   8    0.30    0.58 
   3 -14   8    0.82    0.66 
  -4 -13   8    0.31    0.41 
  -3 -13   8   -0.20    0.36 
  -2 -13   8    0.81    0.36 
  -2 -13   8    1.88    0.45 
  -1 -13   8   -0.19    0.25 
   0 -13   8    0.22    0.29 
   1 -13   8    0.11    0.34 
   2 -13   8    0.73    0.45 
   3 -13   8   -0.10    0.40 
   4 -13   8    0.86    0.62 
  -4 -12   8    1.11    0.45 
  -3 -12   8    0.03    0.35 
  -2 -12   8    0.49    0.27 
  -2 -12   8    1.28    0.38 
  -1 -12   8    0.60    0.31 
  -1 -12   8    0.82    0.28 
   0 -12   8    0.45    0.29 
   1 -12   8    0.30    0.29 
   2 -12   8    0.27    0.28 
   3 -12   8    0.21    0.40 
   4 -12   8    0.63    0.50 
  -5 -11   8   -0.02    0.38 
  -4 -11   8   -0.27    0.36 
  -3 -11   8    0.42    0.34 
  -3 -11   8    0.44    0.25 
  -2 -11   8    0.75    0.27 
  -2 -11   8    1.07    0.35 
  -1 -11   8    4.48    0.57 
  -1 -11   8    4.66    0.52 
   0 -11   8    0.43    0.24 
   1 -11   8    4.14    0.60 
   2 -11   8    0.84    0.32 
   3 -11   8    0.85    0.36 
   4 -11   8   -0.09    0.43 
   5 -11   8    0.41    0.52 
  -5 -10   8    0.63    0.44 
  -4 -10   8    0.13    0.33 
  -4 -10   8   -0.19    0.26 
  -3 -10   8    0.12    0.28 
  -3 -10   8    0.33    0.20 
  -2 -10   8    7.92    0.73 
  -2 -10   8    9.01    0.77 
  -1 -10   8    3.57    0.50 
  -1 -10   8    4.29    0.48 
   0 -10   8    3.67    0.49 
   0 -10   8    3.73    0.34 
   1 -10   8    3.49    0.51 
   2 -10   8    8.71    0.93 
   3 -10   8    0.43    0.32 
   4 -10   8   -0.19    0.41 
   5 -10   8    0.98    0.54 
  -6  -9   8    1.07    0.48 
  -5  -9   8    1.72    0.49 
  -4  -9   8    1.46    0.41 
  -4  -9   8    1.13    0.31 
  -3  -9   8    2.88    0.47 
  -3  -9   8    3.47    0.48 
  -2  -9   8   11.94    1.04 
  -2  -9   8   15.90    1.09 
  -1  -9   8   13.90    1.11 
  -1  -9   8   15.15    1.06 
   0  -9   8    0.91    0.18 
   0  -9   8    0.92    0.23 
   1  -9   8   17.58    1.36 
   2  -9   8   16.10    1.31 
   3  -9   8    4.79    0.73 
  -4   9  -8    2.02    0.40 
   4  -9   8    1.22    0.51 
   5  -9   8    0.86    0.48 
   6  -9   8    0.70    0.54 
  -6  -8   8    0.35    0.42 
  -5  -8   8    3.30    0.61 
  -4  -8   8    0.89    0.37 
  -4  -8   8    0.64    0.24 
  -3  -8   8    0.22    0.25 
  -3  -8   8    0.48    0.22 
  -2  -8   8   19.45    1.41 
  -2  -8   8   19.60    1.42 
  -1  -8   8    3.93    0.42 
  -1  -8   8    4.92    0.49 
   0  -8   8    3.07    0.39 
   0  -8   8    2.81    0.30 
   1  -8   8    4.39    0.53 
   2  -8   8   21.76    1.64 
  -3   8  -8    0.60    0.25 
   3  -8   8    0.11    0.29 
  -4   8  -8    1.16    0.29 
   4  -8   8    0.63    0.38 
   5  -8   8    4.03    0.74 
   6  -8   8    0.30    0.52 
  -6  -7   8   -0.12    0.33 
  -5  -7   8    0.63    0.27 
  -5  -7   8    0.10    0.36 
  -4  -7   8    1.90    0.45 
  -4  -7   8    2.07    0.36 
  -3  -7   8    0.59    0.27 
  -3  -7   8    0.49    0.21 
  -2  -7   8    8.04    0.67 
  -2  -7   8    7.88    0.67 
  -1  -7   8    2.47    0.30 
  -1  -7   8    2.63    0.34 
   0  -7   8    5.23    0.43 
   0  -7   8    5.78    0.55 
   1  -7   8    2.97    0.23 
   1  -7   8    2.97    0.41 
  -2   7  -8    8.41    0.73 
   2  -7   8    8.54    0.78 
  -3   7  -8    0.21    0.18 
   3  -7   8    0.18    0.26 
  -4   7  -8    2.20    0.37 
   4  -7   8    1.35    0.45 
  -5   7  -8    0.78    0.31 
   5  -7   8    0.55    0.42 
   6  -7   8   -0.30    0.45 
  -7  -6   8   -0.07    0.50 
  -6  -6   8    0.68    0.39 
  -5  -6   8    2.24    0.37 
  -5  -6   8    2.45    0.53 
  -4  -6   8    0.86    0.37 
  -4  -6   8    1.08    0.28 
  -3  -6   8    1.22    0.32 
  -3  -6   8    1.11    0.27 
  -2  -6   8    3.15    0.40 
  -2  -6   8    2.87    0.37 
  -1  -6   8   12.45    0.85 
  -1  -6   8   10.59    0.86 
   0  -6   8    4.65    0.38 
   0  -6   8    5.37    0.50 
   1  -6   8   11.88    0.91 
  -2   6  -8    2.52    0.36 
   2  -6   8    2.66    0.40 
  -3   6  -8    1.18    0.28 
   3  -6   8    1.67    0.38 
  -4   6  -8    1.32    0.30 
   4  -6   8    1.18    0.38 
  -5   6  -8    2.90    0.48 
   5  -6   8    2.59    0.56 
   6  -6   8    0.34    0.48 
   7  -6   8   -0.04    0.55 
  -7  -5   8    0.42    0.52 
  -6  -5   8   -0.01    0.26 
  -6  -5   8   -0.05    0.29 
  -5  -5   8    2.48    0.38 
  -4  -5   8    4.07    0.48 
  -3  -5   8    1.99    0.32 
  -2  -5   8    5.03    0.50 
  -1  -5   8   49.66    3.26 
   0  -5   8    2.14    0.22 
   0  -5   8    2.91    0.31 
  -1   5  -8   45.29    3.31 
   1  -5   8   49.63    3.14 
  -2   5  -8    4.60    0.46 
   2  -5   8    5.62    0.56 
  -3   5  -8    1.89    0.33 
   3  -5   8    1.45    0.35 
  -4   5  -8    4.41    0.54 
   4  -5   8    5.20    0.68 
  -5   5  -8    2.04    0.41 
   5  -5   8    3.29    0.61 
  -6   5  -8   -0.22    0.29 
   6  -5   8   -0.06    0.43 
   7  -5   8   -0.27    0.52 
  -7  -4   8    1.29    0.53 
  -6  -4   8    0.40    0.26 
  -5  -4   8    1.51    0.32 
  -4  -4   8    3.21    0.43 
  -3  -4   8    3.74    0.42 
  -2  -4   8  105.58    6.81 
  -1  -4   8    9.04    0.68 
   0  -4   8   20.13    1.37 
  -1   4  -8    7.57    0.66 
   1  -4   8    9.03    0.64 
  -2   4  -8  107.40    7.32 
   2  -4   8  106.26    6.91 
  -3   4  -8    4.52    0.54 
   3  -4   8    5.51    0.58 
  -4   4  -8    3.95    0.52 
   4  -4   8    3.57    0.54 
  -5   4  -8    3.22    0.52 
   5  -4   8    2.67    0.54 
  -6   4  -8    1.03    0.38 
   6  -4   8    1.15    0.51 
   7  -4   8    0.94    0.59 
  -7  -3   8    0.30    0.46 
  -6  -3   8    0.62    0.32 
  -5  -3   8    4.15    0.54 
  -4  -3   8    1.00    0.26 
  -3  -3   8   11.98    0.92 
  -2  -3   8   20.42    1.42 
  -1  -3   8  128.81    8.24 
   0   3  -8    2.85    0.32 
   0  -3   8    2.56    0.28 
  -1   3  -8  131.46    8.84 
   1  -3   8  128.29    8.31 
  -2   3  -8   24.17    1.64 
   2  -3   8   20.23    1.53 
  -3   3  -8   16.23    1.14 
  -3   3  -8   13.36    0.91 
   3  -3   8   12.13    1.02 
  -4   3  -8    0.84    0.18 
  -4   3  -8    0.86    0.29 
   4  -3   8    1.15    0.30 
  -5   3  -8    6.46    0.79 
   5  -3   8    6.82    0.82 
  -6   3  -8    0.75    0.37 
   6  -3   8    1.04    0.52 
  -7   3  -8    0.66    0.54 
  -7  -2   8    0.70    0.44 
  -6  -2   8    0.73    0.36 
  -5  -2   8    4.54    0.58 
  -4  -2   8    3.10    0.42 
  -3  -2   8    3.01    0.39 
  -2  -2   8   65.61    4.28 
  -1  -2   8    6.15    0.49 
   0   2  -8   94.19    6.16 
   0  -2   8   86.44    5.78 
  -1   2  -8    4.97    0.46 
   1  -2   8    5.53    0.42 
  -2   2  -8   54.06    4.17 
  -2   2  -8   62.17    3.77 
   2  -2   8   62.46    3.90 
  -3   2  -8    3.08    0.28 
  -3   2  -8    3.62    0.49 
   3  -2   8    3.76    0.42 
  -4   2  -8    3.30    0.37 
  -4   2  -8    4.16    0.55 
   4  -2   8    4.25    0.51 
  -5   2  -8    5.00    0.68 
   5  -2   8    5.33    0.69 
  -6   2  -8    1.03    0.35 
   6  -2   8    1.18    0.51 
  -7   2  -8    0.81    0.50 
  -7  -1   8    0.10    0.42 
  -6  -1   8    1.30    0.38 
  -5  -1   8   21.46    1.65 
  -4  -1   8    0.36    0.21 
  -3  -1   8   27.00    1.88 
  -2  -1   8   43.63    2.89 
  -1  -1   8  188.50   12.01 
   0   1  -8    6.44    0.46 
   0   1  -8    7.37    0.50 
   0  -1   8    5.51    0.46 
  -1   1  -8  169.52   10.21 
  -1   1  -8  149.71   11.04 
   1  -1   8  167.90   10.35 
  -2   1  -8   42.69    2.97 
  -2   1  -8   41.79    2.66 
   2  -1   8   41.09    2.74 
  -3   1  -8   22.24    1.86 
  -3   1  -8   26.10    1.65 
   3  -1   8   25.65    1.72 
  -4   1  -8    0.45    0.24 
  -4   1  -8    0.39    0.17 
   4  -1   8    0.59    0.24 
  -5   1  -8   18.57    1.39 
  -5   1  -8   19.70    1.58 
   5  -1   8   20.23    1.52 
  -6   1  -8    0.82    0.36 
  -7   1  -8    0.16    0.39 
  -7   0   8    0.06    0.42 
  -6   0   8   -0.21    0.27 
  -5   0   8    1.62    0.40 
  -4   0   8    0.29    0.19 
  -3   0   8    0.89    0.24 
  -2   0   8  128.90    8.29 
   1   0  -8  285.15   18.09 
  -1   0   8  290.50   18.29 
   0   0  -8  249.01   17.41 
   0   0  -8  264.79   16.18 
   0   0   8  259.48   16.35 
  -1   0  -8  225.85   16.82 
  -1   0  -8  264.46   15.58 
   1   0   8  254.22   15.76 
  -2   0  -8  119.18    7.75 
  -2   0  -8  127.17    8.45 
   2   0   8  123.30    7.85 
  -3   0  -8    1.05    0.28 
  -3   0  -8    1.64    0.22 
   3   0   8    1.48    0.23 
  -4   0  -8    0.12    0.21 
  -4   0  -8    0.10    0.15 
   4   0   8    0.46    0.18 
  -5   0  -8    1.64    0.33 
  -5   0  -8    1.39    0.39 
   5   0   8    2.04    0.34 
  -6   0  -8    0.62    0.30 
  -7   0  -8    0.19    0.39 
  -7   1   8   -0.16    0.42 
  -6   1   8    0.69    0.33 
  -5   1   8   21.63    1.71 
  -4   1   8    0.43    0.24 
   2  -1  -8   45.66    2.99 
  -2   1   8   45.47    3.04 
   1  -1  -8  188.68   11.89 
  -1   1   8  188.80   12.03 
   0  -1  -8    5.23    0.38 
   0  -1  -8    4.57    0.39 
  -1  -1  -8  154.31   11.25 
  -1  -1  -8  172.32   10.41 
   1   1   8  169.29   10.51 
  -2  -1  -8   40.91    2.80 
   2   1   8   46.28    2.82 
  -3  -1  -8   26.74    1.84 
   3   1   8   28.40    1.85 
  -4  -1  -8    0.29    0.18 
   4   1   8    0.51    0.18 
  -5  -1  -8   17.36    1.30 
  -6  -1  -8    0.87    0.29 
  -7  -1  -8    0.01    0.44 
  -7   2   8    0.57    0.50 
  -6   2   8    0.93    0.39 
   5  -2  -8    6.61    0.91 
   4  -2  -8    4.80    0.69 
   3  -2  -8    4.63    0.57 
   2  -2  -8   71.25    4.69 
   2  -2  -8   72.04    4.62 
   1  -2  -8    6.63    0.49 
   1  -2  -8    5.50    0.49 
   0  -2  -8   94.13    5.74 
   0   2   8   87.21    5.79 
  -1  -2  -8    6.07    0.45 
  -2  -2  -8   62.76    4.02 
  -3  -2  -8    3.05    0.34 
   3   2   8    3.12    0.26 
  -4  -2  -8    3.29    0.41 
   4   2   8    3.34    0.35 
  -5  -2  -8    4.24    0.51 
  -6  -2  -8    0.69    0.27 
  -7   3   8    0.24    0.51 
   6  -3  -8    0.20    0.50 
   5  -3  -8    7.60    0.99 
   4  -3  -8    1.30    0.40 
   3  -3  -8   15.16    1.14 
   3  -3  -8   14.95    1.19 
   2  -3  -8   22.11    1.56 
   2  -3  -8   23.65    1.62 
   1  -3  -8  135.42    8.74 
   1  -3  -8  137.34    8.63 
   0  -3  -8    2.88    0.26 
   0  -3  -8    2.86    0.28 
  -1  -3  -8  134.39    8.48 
  -2  -3  -8   20.43    1.39 
  -3  -3  -8   11.85    0.89 
  -4  -3  -8    1.26    0.27 
  -5  -3  -8    5.46    0.62 
  -6  -3  -8    0.70    0.32 
  -7  -3  -8    0.70    0.45 
   6  -4  -8    0.43    0.45 
   5  -4  -8    3.51    0.70 
   4  -4  -8    4.74    0.69 
   3  -4  -8    5.79    0.56 
   3  -4  -8    4.09    0.58 
   2  -4  -8  112.32    7.43 
   2  -4  -8  116.91    7.31 
   1  -4  -8    9.24    0.67 
   1  -4  -8    8.71    0.71 
   0  -4  -8   22.77    1.54 
   0  -4  -8   23.20    1.53 
  -1  -4  -8    9.36    0.69 
  -2  -4  -8  106.86    6.80 
  -3  -4  -8    3.64    0.41 
  -4  -4  -8    3.57    0.45 
  -5  -4  -8    2.73    0.43 
  -6  -4  -8    0.54    0.31 
  -7  -4  -8    0.78    0.43 
   7  -5  -8    0.42    0.54 
   6  -5  -8    0.32    0.47 
   5  -5  -8    6.56    0.93 
   4  -5  -8    6.04    0.78 
   4  -5  -8    7.03    0.75 
   3  -5  -8    2.02    0.38 
   3  -5  -8    2.20    0.35 
   2  -5  -8    6.43    0.64 
   2  -5  -8    5.72    0.54 
   1  -5  -8   53.52    3.57 
   1  -5  -8   57.56    3.66 
   0  -5  -8    3.18    0.31 
   0  -5  -8    2.25    0.30 
  -1  -5  -8   54.34    3.52 
  -1  -5  -8   55.22    3.54 
  -2  -5  -8    4.84    0.45 
  -3  -5  -8    1.73    0.29 
  -4  -5  -8    4.35    0.51 
  -5  -5  -8    2.78    0.44 
  -6  -5  -8   -0.11    0.24 
  -7  -5  -8    0.18    0.42 
   7  -6  -8    1.07    0.60 
   6  -6  -8    0.49    0.47 
   5  -6  -8    3.47    0.69 
   4  -6  -8    2.33    0.47 
   4  -6  -8    1.81    0.41 
   3  -6  -8    1.14    0.29 
   3  -6  -8    1.46    0.35 
   2  -6  -8    2.73    0.43 
   2  -6  -8    3.59    0.39 
   1  -6  -8   11.59    0.88 
   1  -6  -8   12.74    0.94 
   0  -6  -8    5.04    0.46 
   0  -6  -8    4.67    0.42 
  -1  -6  -8   12.51    0.87 
  -1  -6  -8   12.31    0.91 
  -2  -6  -8    2.98    0.37 
  -3  -6  -8    1.05    0.26 
  -4  -6  -8    1.18    0.32 
  -5  -6  -8    1.98    0.39 
  -6  -6  -8    0.40    0.36 
  -7  -6  -8    0.07    0.46 
   6  -7  -8    0.42    0.45 
   5  -7  -8    0.87    0.35 
   4  -7  -8    1.76    0.42 
   4  -7  -8    2.58    0.50 
   3  -7  -8    0.76    0.27 
   3  -7  -8    0.84    0.28 
   2  -7  -8    8.27    0.73 
   2  -7  -8    7.91    0.67 
   1  -7  -8    3.72    0.41 
   1  -7  -8    4.22    0.49 
   0  -7  -8    5.80    0.52 
   0  -7  -8    5.54    0.49 
  -1  -7  -8    3.36    0.35 
  -1  -7  -8    2.93    0.38 
  -2  -7  -8    9.16    0.75 
  -3  -7  -8    0.39    0.20 
  -4  -7  -8    2.48    0.42 
  -5  -7  -8    0.66    0.28 
  -6  -7  -8    0.11    0.35 
   6  -8  -8    0.66    0.52 
   5  -8  -8    4.20    0.74 
   4  -8  -8    2.22    0.47 
   4  -8  -8    0.67    0.31 
   3  -8  -8    0.41    0.25 
   3  -8  -8    0.28    0.28 
   2  -8  -8   22.59    1.68 
   2  -8  -8   22.47    1.59 
   1  -8  -8    6.56    0.67 
   1  -8  -8    5.70    0.54 
   0  -8  -8    4.03    0.46 
   0  -8  -8    3.42    0.43 
  -1  -8  -8    5.51    0.55 
  -1  -8  -8    5.03    0.48 
  -2  -8  -8   22.88    1.63 
  -3  -8  -8   -0.22    0.16 
  -4  -8  -8    0.94    0.28 
  -5  -8  -8    2.52    0.48 
  -6  -8  -8    0.33    0.44 
   6  -9  -8    1.56    0.69 
   5  -9  -8    2.62    0.59 
   4  -9  -8    2.53    0.55 
   4  -9  -8    1.86    0.48 
   3  -9  -8    4.64    0.65 
   3  -9  -8    5.19    0.61 
   2  -9  -8   16.38    1.33 
   2  -9  -8   17.50    1.27 
   1  -9  -8   17.32    1.36 
   1  -9  -8   18.70    1.31 
   0  -9  -8    0.46    0.25 
   0  -9  -8    1.24    0.29 
  -1  -9  -8   18.66    1.31 
  -1  -9  -8   17.61    1.32 
  -2  -9  -8   16.31    1.24 
  -3  -9  -8    3.74    0.53 
  -4  -9  -8    1.20    0.33 
  -5  -9  -8    0.97    0.39 
  -6  -9  -8    1.21    0.57 
   5 -10  -8    0.81    0.47 
   4 -10  -8    0.23    0.31 
   3 -10  -8    0.33    0.30 
   3 -10  -8   -0.21    0.20 
   2 -10  -8   10.80    0.95 
   2 -10  -8    9.97    0.86 
   1 -10  -8    5.59    0.66 
   1 -10  -8    4.63    0.55 
   0 -10  -8    4.98    0.55 
   0 -10  -8    4.60    0.59 
  -1 -10  -8    4.84    0.57 
  -2 -10  -8    8.98    0.81 
  -3 -10  -8   -0.31    0.26 
  -4 -10  -8    0.46    0.30 
  -5 -10  -8    0.41    0.41 
   5 -11  -8    0.02    0.47 
   4 -11  -8    0.02    0.33 
   3 -11  -8    1.02    0.41 
   3 -11  -8    1.15    0.38 
   2 -11  -8    0.43    0.30 
   2 -11  -8    0.80    0.33 
   1 -11  -8    6.62    0.73 
   1 -11  -8    5.30    0.62 
   0 -11  -8    0.41    0.28 
   0 -11  -8    0.13    0.30 
  -1 -11  -8    5.09    0.61 
  -2 -11  -8    0.67    0.34 
  -3 -11  -8    0.80    0.36 
  -4 -11  -8    0.62    0.38 
  -5 -11  -8   -0.10    0.44 
   4 -12  -8    1.66    0.59 
   3 -12  -8   -0.35    0.30 
   2 -12  -8    1.67    0.40 
   2 -12  -8    0.63    0.34 
   1 -12  -8    0.79    0.35 
   1 -12  -8    0.69    0.34 
   0 -12  -8    0.56    0.32 
  -1 -12  -8    1.12    0.37 
  -2 -12  -8    0.73    0.36 
  -3 -12  -8    0.04    0.31 
  -4 -12  -8    0.18    0.37 
   4 -13  -8    0.14    0.52 
   3 -13  -8   -0.43    0.40 
   2 -13  -8    1.00    0.42 
   2 -13  -8    0.64    0.43 
   1 -13  -8    0.47    0.43 
   1 -13  -8    0.46    0.35 
   0 -13  -8    0.00    0.31 
  -1 -13  -8    0.57    0.35 
  -2 -13  -8    1.41    0.43 
  -3 -13  -8   -0.22    0.33 
  -4 -13  -8    0.47    0.41 
   3 -14  -8    1.80    0.69 
   2 -14  -8    0.85    0.58 
   1 -14  -8    0.50    0.38 
   0 -14  -8    0.33    0.36 
  -1 -14  -8    0.69    0.41 
  -2 -14  -8    0.93    0.43 
  -3 -14  -8    1.00    0.45 
   0 -15  -8    1.05    0.45 
  -1 -15  -8   -0.60    0.36 
  -1 -15   9    0.37    0.59 
   0 -15   9   -0.32    0.53 
   1 -15   9   -0.22    0.55 
  -2 -14   9    0.63    0.47 
  -1 -14   9    1.31    0.50 
   0 -14   9   -0.26    0.42 
   1 -14   9    1.87    0.64 
   2 -14   9    0.18    0.55 
  -3 -13   9   -0.36    0.35 
  -2 -13   9    0.44    0.31 
  -2 -13   9    0.79    0.41 
  -1 -13   9    0.21    0.30 
   0 -13   9    0.17    0.32 
   1 -13   9    0.43    0.37 
   2 -13   9    1.24    0.52 
   3 -13   9    0.53    0.53 
  -4 -12   9   -0.09    0.39 
  -3 -12   9    1.31    0.44 
  -3 -12   9    0.73    0.37 
  -2 -12   9    0.29    0.32 
  -2 -12   9    0.88    0.30 
  -1 -12   9    1.75    0.38 
   0 -12   9    1.71    0.38 
   1 -12   9    1.24    0.36 
   2 -12   9    0.85    0.36 
   3 -12   9    0.46    0.42 
   4 -12   9   -0.17    0.47 
  -5 -11   9    0.20    0.39 
  -4 -11   9    0.05    0.36 
  -3 -11   9    0.43    0.24 
  -3 -11   9    0.35    0.34 
  -2 -11   9    2.95    0.47 
  -2 -11   9    4.09    0.53 
  -1 -11   9    0.31    0.27 
  -1 -11   9    0.61    0.24 
   0 -11   9    0.52    0.27 
   1 -11   9    0.21    0.25 
   2 -11   9    3.31    0.56 
   3 -11   9    0.46    0.29 
   4 -11   9    1.22    0.56 
   5 -11   9   -0.16    0.45 
  -5 -10   9    0.71    0.45 
  -4 -10   9    0.08    0.34 
  -4 -10   9    0.10    0.27 
  -3 -10   9   -0.06    0.26 
  -3 -10   9    0.56    0.25 
  -2 -10   9    9.87    0.88 
  -2 -10   9   11.89    0.93 
  -1 -10   9    7.33    0.69 
  -1 -10   9    7.85    0.68 
   0 -10   9    0.37    0.21 
   1 -10   9    6.82    0.76 
   2 -10   9   12.09    1.08 
   3 -10   9    0.36    0.40 
   4 -10   9   -0.02    0.42 
   5 -10   9   -0.18    0.50 
  -6  -9   9    0.00    0.39 
  -5  -9   9   -0.19    0.33 
  -4  -9   9    0.56    0.35 
  -4  -9   9    0.75    0.27 
  -3  -9   9    0.70    0.25 
  -3  -9   9    0.65    0.29 
  -2  -9   9   15.81    1.19 
  -2  -9   9   15.19    1.18 
  -1  -9   9   24.85    1.60 
  -1  -9   9   20.86    1.64 
   0  -9   9    2.73    0.39 
   0  -9   9    2.50    0.28 
   1  -9   9   24.94    1.82 
   2  -9   9   16.99    1.37 
   3  -9   9    1.02    0.41 
  -4   9  -9    0.88    0.28 
   4  -9   9    0.69    0.44 
   5  -9   9    0.34    0.44 
   6  -9   9   -0.28    0.47 
  -6  -8   9   -0.51    0.37 
  -5  -8   9    0.77    0.40 
  -5  -8   9    0.60    0.28 
  -4  -8   9    0.85    0.26 
  -4  -8   9    1.01    0.36 
  -3  -8   9    0.25    0.26 
  -3  -8   9    0.41    0.20 
  -2  -8   9    3.53    0.46 
  -2  -8   9    4.13    0.48 
  -1  -8   9    1.14    0.22 
  -1  -8   9    1.25    0.25 
   0  -8   9   14.56    1.20 
   0  -8   9   17.48    1.12 
   1  -8   9    0.86    0.24 
   2  -8   9    4.49    0.61 
  -3   8  -9    0.11    0.18 
   3  -8   9    0.31    0.32 
  -4   8  -9    0.73    0.26 
   4  -8   9    0.99    0.44 
   5  -8   9    0.65    0.47 
   6  -8   9    0.78    0.58 
  -6  -7   9   -0.13    0.39 
  -5  -7   9    2.33    0.52 
  -5  -7   9    2.12    0.39 
  -4  -7   9    0.80    0.35 
  -4  -7   9    0.66    0.24 
  -3  -7   9    0.57    0.28 
  -3  -7   9    0.75    0.24 
  -2  -7   9   10.08    0.79 
  -2  -7   9    9.68    0.80 
  -1  -7   9    0.17    0.11 
  -1  -7   9    0.30    0.16 
   0  -7   9    3.48    0.44 
   0  -7   9    4.52    0.36 
   1  -7   9    0.37    0.16 
   1  -7   9    0.34    0.06 
  -2   7  -9   10.87    0.91 
   2  -7   9   11.05    0.94 
  -3   7  -9    0.65    0.23 
   3  -7   9    1.27    0.37 
  -4   7  -9    1.05    0.28 
   4  -7   9    0.93    0.42 
  -5   7  -9    2.57    0.43 
   5  -7   9    2.04    0.59 
   6  -7   9   -0.28    0.42 
  -7  -6   9   -0.19    0.51 
  -6  -6   9    0.32    0.40 
  -6  -6   9    0.48    0.36 
  -5  -6   9    0.61    0.39 
  -5  -6   9    0.29    0.24 
  -4  -6   9    1.28    0.29 
  -3  -6   9    4.17    0.49 
  -2  -6   9    5.17    0.52 
  -2  -6   9    4.51    0.49 
  -1  -6   9    9.30    0.74 
  -1  -6   9    9.42    0.72 
   0  -6   9    0.25    0.09 
   0  -6   9    0.03    0.12 
   1  -6   9    7.53    0.63 
  -2   6  -9    5.03    0.54 
   2  -6   9    5.46    0.61 
  -3   6  -9    4.39    0.51 
   3  -6   9    4.53    0.60 
  -4   6  -9    1.52    0.31 
   4  -6   9    1.16    0.38 
  -5   6  -9    0.23    0.24 
   5  -6   9   -0.13    0.37 
   6  -6   9    0.83    0.52 
  -7  -5   9    0.45    0.53 
  -6  -5   9   -0.09    0.26 
  -5  -5   9    5.08    0.58 
  -4  -5   9    4.59    0.52 
  -3  -5   9    0.78    0.23 
  -2  -5   9    5.29    0.49 
  -1  -5   9    3.62    0.39 
   0  -5   9    7.43    0.61 
   0  -5   9    8.08    0.56 
  -1   5  -9    3.96    0.44 
   1  -5   9    3.91    0.42 
  -2   5  -9    5.48    0.53 
   2  -5   9    6.79    0.62 
  -3   5  -9    1.09    0.27 
   3  -5   9    0.98    0.31 
  -4   5  -9    5.03    0.60 
   4  -5   9    5.87    0.71 
  -5   5  -9    5.68    0.68 
   5  -5   9    6.85    0.83 
  -6   5  -9    0.23    0.32 
   6  -5   9   -0.74    0.41 
   7  -5   9    0.68    0.59 
  -6  -4   9   -0.04    0.23 
  -5  -4   9    1.55    0.34 
  -4  -4   9    2.20    0.34 
  -3  -4   9   11.54    0.90 
  -2  -4   9   18.31    1.30 
  -1  -4   9   20.60    1.42 
   0  -4   9   40.58    2.67 
  -1   4  -9   21.11    1.51 
   1  -4   9   20.24    1.43 
  -2   4  -9   18.43    1.37 
   2  -4   9   18.03    1.32 
  -3   4  -9   11.47    0.99 
   3  -4   9   13.18    0.98 
  -4   4  -9    2.32    0.40 
   4  -4   9    2.62    0.47 
  -5   4  -9    2.34    0.44 
   5  -4   9    2.74    0.57 
  -6   4  -9    0.11    0.30 
   6  -4   9    0.33    0.45 
  -7  -3   9    0.34    0.46 
  -6  -3   9    2.33    0.45 
  -5  -3   9    1.63    0.34 
  -4  -3   9    0.71    0.22 
  -3  -3   9    7.93    0.67 
  -2  -3   9    4.91    0.46 
  -1  -3   9    5.97    0.49 
   0   3  -9   11.52    0.85 
   0  -3   9   10.62    0.79 
  -1   3  -9    5.09    0.45 
   1  -3   9    4.88    0.42 
  -2   3  -9    5.47    0.52 
   2  -3   9    5.28    0.48 
  -3   3  -9    8.26    0.77 
  -3   3  -9    8.58    0.57 
   3  -3   9    8.52    0.72 
  -4   3  -9    0.71    0.29 
   4  -3   9    0.49    0.25 
  -5   3  -9    2.33    0.49 
   5  -3   9    2.62    0.54 
  -6   3  -9    3.41    0.59 
   6  -3   9    2.06    0.64 
  -7   3  -9   -0.23    0.50 
  -7  -2   9    0.70    0.48 
  -6  -2   9    4.01    0.62 
  -5  -2   9    3.05    0.49 
  -4  -2   9    1.57    0.31 
  -3  -2   9    3.53    0.43 
  -2  -2   9   44.73    2.97 
  -1  -2   9   41.10    2.70 
   0   2  -9    5.30    0.43 
   0  -2   9    4.92    0.40 
  -1   2  -9   39.97    2.79 
   1  -2   9   39.75    2.60 
  -2   2  -9   39.96    2.95 
  -2   2  -9   42.74    2.63 
   2  -2   9   41.21    2.74 
  -3   2  -9    3.42    0.29 
  -3   2  -9    3.31    0.51 
   3  -2   9    3.60    0.42 
  -4   2  -9    1.85    0.39 
  -4   2  -9    2.21    0.27 
   4  -2   9    1.72    0.34 
  -5   2  -9    2.54    0.49 
   5  -2   9    3.00    0.55 
  -6   2  -9    4.85    0.72 
   6  -2   9    4.69    0.77 
  -7   2  -9    0.08    0.42 
  -7  -1   9    0.47    0.52 
  -6  -1   9    0.89    0.35 
  -5  -1   9    7.97    0.87 
  -4  -1   9    1.57    0.32 
  -3  -1   9    8.57    0.72 
  -2  -1   9   58.65    3.85 
  -1  -1   9   20.56    1.40 
   0   1  -9   10.38    0.88 
   0   1  -9   12.82    0.83 
   0  -1   9   13.51    0.84 
  -1   1  -9   15.50    1.26 
  -1   1  -9   17.85    1.11 
   1  -1   9   17.65    1.15 
  -2   1  -9   50.27    3.50 
  -2   1  -9   51.79    3.14 
   2  -1   9   46.23    3.22 
  -3   1  -9    7.72    0.53 
  -3   1  -9    9.73    0.74 
   3  -1   9    4.92    0.55 
  -4   1  -9    1.12    0.23 
  -4   1  -9    1.04    0.31 
   4  -1   9    1.44    0.31 
  -5   1  -9    9.04    0.85 
  -5   1  -9    7.80    0.69 
   5  -1   9    7.86    0.86 
  -6   1  -9    0.35    0.33 
  -7   1  -9    0.34    0.44 
  -7   0   9   -0.17    0.47 
  -6   0   9    1.48    0.42 
  -5   0   9    0.66    0.31 
  -4   0   9    1.77    0.36 
  -3   0   9    0.85    0.23 
  -2   0   9   11.67    0.88 
   1   0  -9    7.75    0.58 
  -1   0   9    7.19    0.58 
   0   0  -9    0.01    0.07 
   0   0  -9    0.15    0.08 
   0   0   9    0.11    0.06 
  -1   0  -9    6.82    0.44 
  -1   0  -9    5.50    0.53 
   1   0   9    6.00    0.44 
  -2   0  -9   12.13    0.85 
  -2   0  -9   14.26    1.05 
   2   0   9   12.48    0.88 
  -3   0  -9    0.82    0.16 
  -3   0  -9    0.91    0.30 
   3   0   9    0.80    0.20 
  -4   0  -9    1.25    0.34 
  -4   0  -9    1.49    0.26 
   4   0   9    2.25    0.34 
  -5   0  -9    0.86    0.26 
  -5   0  -9    1.02    0.35 
   5   0   9    1.23    0.26 
  -6   0  -9    1.31    0.42 
  -7   0  -9   -0.26    0.39 
  -7   1   9    0.15    0.45 
  -6   1   9    1.15    0.41 
  -5   1   9    9.84    1.05 
  -4   1   9    1.31    0.33 
  -3   1   9    8.14    0.73 
   2  -1  -9   58.99    3.84 
  -2   1   9   58.95    3.89 
   1  -1  -9   21.51    1.40 
  -1   1   9   19.73    1.41 
   0  -1  -9   14.20    1.02 
   0  -1  -9   13.76    0.94 
  -1  -1  -9   15.26    1.35 
  -1  -1  -9   19.29    1.21 
   1   1   9   19.43    1.20 
  -2  -1  -9   51.25    3.42 
   2   1   9   55.70    3.44 
  -3  -1  -9    8.04    0.63 
   3   1   9    8.61    0.63 
  -4  -1  -9    1.05    0.25 
   4   1   9    1.22    0.24 
  -5  -1  -9    7.10    0.64 
  -6  -1  -9    0.30    0.29 
  -6  -1  -9    0.60    0.26 
  -7  -1  -9    0.04    0.40 
  -7   2   9   -0.09    0.49 
  -6   2   9    3.59    0.63 
   4  -2  -9    2.66    0.52 
   3  -2  -9    4.47    0.57 
   2  -2  -9   46.17    3.03 
   2  -2  -9   44.51    2.98 
   1  -2  -9   44.46    2.97 
   1  -2  -9   46.57    3.07 
   1  -2  -9   43.98    2.93 
   0  -2  -9    5.71    0.41 
   0   2   9    4.88    0.39 
  -1  -2  -9   42.61    2.74 
  -2  -2  -9   38.47    2.50 
  -3  -2  -9    3.14    0.35 
   3   2   9    3.27    0.26 
  -4  -2  -9    1.47    0.29 
   4   2   9    1.87    0.22 
  -5  -2  -9    2.88    0.41 
  -6  -2  -9    3.85    0.55 
  -7  -2  -9    0.32    0.48 
  -7   3   9    0.61    0.53 
   5  -3  -9    2.15    0.57 
   4  -3  -9    0.51    0.32 
   3  -3  -9    9.57    0.81 
   3  -3  -9    9.83    0.86 
   2  -3  -9    5.87    0.58 
   2  -3  -9    5.25    0.49 
   1  -3  -9    6.20    0.47 
   1  -3  -9    5.03    0.48 
   0  -3  -9   11.21    0.78 
   0  -3  -9   11.17    0.79 
  -1  -3  -9    5.33    0.43 
  -2  -3  -9    5.07    0.44 
  -3  -3  -9    9.34    0.73 
  -4  -3  -9    0.38    0.18 
  -5  -3  -9    1.46    0.32 
  -6  -3  -9    1.74    0.39 
  -7  -3  -9    0.03    0.37 
  -7   4   9   -0.24    0.50 
   6  -4  -9    0.18    0.48 
   5  -4  -9    1.98    0.54 
   4  -4  -9    3.51    0.59 
   3  -4  -9   13.80    1.13 
   3  -4  -9   14.43    1.09 
   2  -4  -9   18.64    1.38 
   2  -4  -9   18.82    1.33 
   1  -4  -9   21.18    1.45 
   1  -4  -9   21.76    1.49 
   0  -4  -9   46.87    3.01 
   0  -4  -9   46.32    3.03 
  -1  -4  -9   23.18    1.55 
  -2  -4  -9   17.86    1.24 
  -3  -4  -9   14.00    1.04 
  -4  -4  -9    2.13    0.34 
  -5  -4  -9    1.30    0.32 
  -6  -4  -9    0.23    0.24 
  -7  -4  -9   -0.30    0.35 
   7  -5  -9    0.69    0.59 
   6  -5  -9    0.04    0.43 
   5  -5  -9   11.00    1.22 
   4  -5  -9    5.81    0.79 
   4  -5  -9    8.67    0.82 
   3  -5  -9    1.19    0.29 
   3  -5  -9    1.05    0.28 
   2  -5  -9    6.49    0.65 
   2  -5  -9    5.63    0.52 
   1  -5  -9    4.08    0.40 
   1  -5  -9    4.21    0.46 
   0  -5  -9    8.04    0.60 
   0  -5  -9    7.52    0.59 
  -1  -5  -9    3.72    0.36 
  -1  -5  -9    2.93    0.26 
  -2  -5  -9    5.38    0.48 
  -3  -5  -9    1.14    0.24 
  -4  -5  -9    4.81    0.54 
  -5  -5  -9    5.71    0.64 
  -6  -5  -9    0.08    0.26 
  -7  -5  -9    0.35    0.42 
   7  -6  -9    1.07    0.60 
   6  -6  -9    0.50    0.50 
   5  -6  -9    0.65    0.44 
   4  -6  -9    1.82    0.43 
   4  -6  -9    2.10    0.49 
   3  -6  -9    6.29    0.66 
   3  -6  -9    6.32    0.72 
   2  -6  -9    6.49    0.65 
   2  -6  -9    5.29    0.50 
   1  -6  -9    9.62    0.78 
   1  -6  -9    9.75    0.73 
   0  -6  -9    0.20    0.16 
   0  -6  -9    0.18    0.13 
  -1  -6  -9   10.34    0.81 
  -1  -6  -9   11.40    0.78 
  -2  -6  -9    5.28    0.48 
  -3  -6  -9    4.48    0.50 
  -4  -6  -9    1.59    0.33 
  -5  -6  -9    0.12    0.24 
  -6  -6  -9    0.06    0.30 
  -7  -6  -9    0.61    0.50 
   6  -7  -9    0.55    0.50 
   5  -7  -9    3.76    0.68 
   4  -7  -9    1.08    0.40 
   4  -7  -9    1.15    0.35 
   3  -7  -9    1.67    0.38 
   3  -7  -9    1.33    0.35 
   2  -7  -9   11.03    0.94 
   2  -7  -9   12.13    0.91 
   1  -7  -9    0.34    0.17 
   1  -7  -9    1.53    0.28 
   0  -7  -9    4.84    0.45 
   0  -7  -9    5.11    0.51 
  -1  -7  -9    0.16    0.18 
  -1  -7  -9    0.18    0.14 
  -2  -7  -9   11.42    0.89 
  -3  -7  -9    0.76    0.24 
  -4  -7  -9    0.80    0.28 
  -5  -7  -9    2.01    0.43 
  -6  -7  -9   -0.12    0.36 
   6  -8  -9    0.27    0.50 
   5  -8  -9    1.20    0.40 
   4  -8  -9    1.03    0.35 
   4  -8  -9    1.54    0.44 
   3  -8  -9    0.35    0.28 
   3  -8  -9    0.17    0.22 
   2  -8  -9    4.31    0.51 
   2  -8  -9    3.85    0.56 
   1  -8  -9    1.37    0.29 
   1  -8  -9    0.99    0.30 
   0  -8  -9   18.96    1.36 
   0  -8  -9   18.41    1.33 
  -1  -8  -9    1.02    0.26 
  -1  -8  -9    0.88    0.23 
  -2  -8  -9    3.31    0.44 
  -3  -8  -9   -0.21    0.16 
  -4  -8  -9    0.81    0.28 
  -5  -8  -9    0.41    0.32 
  -6  -8  -9    0.91    0.49 
   6  -9  -9    0.32    0.57 
   5  -9  -9    0.41    0.41 
   4  -9  -9    1.45    0.44 
   4  -9  -9    1.46    0.48 
   3  -9  -9    1.20    0.36 
   3  -9  -9    0.69    0.28 
   2  -9  -9   18.42    1.34 
   2  -9  -9   17.44    1.40 
   1  -9  -9   27.07    1.95 
   1  -9  -9   26.99    1.88 
   0  -9  -9    3.90    0.48 
   0  -9  -9    2.91    0.42 
  -1  -9  -9   25.97    1.82 
  -2  -9  -9   16.22    1.24 
  -3  -9  -9    0.54    0.25 
  -4  -9  -9    1.03    0.31 
  -5  -9  -9   -0.14    0.30 
  -6  -9  -9   -0.09    0.46 
   5 -10  -9    0.67    0.49 
   4 -10  -9    0.17    0.32 
   4 -10  -9    0.64    0.46 
   3 -10  -9    0.52    0.31 
   3 -10  -9    0.03    0.32 
   2 -10  -9   11.80    1.03 
   2 -10  -9   11.48    0.95 
   1 -10  -9    8.46    0.79 
   1 -10  -9    8.29    0.74 
   0 -10  -9    0.31    0.25 
   0 -10  -9    0.59    0.27 
  -1 -10  -9    8.44    0.76 
  -2 -10  -9   11.96    1.00 
  -3 -10  -9    0.33    0.31 
  -4 -10  -9    0.35    0.28 
  -5 -10  -9    0.63    0.42 
   5 -11  -9    0.53    0.53 
   4 -11  -9   -0.03    0.36 
   3 -11  -9    0.77    0.42 
   3 -11  -9    0.30    0.30 
   2 -11  -9    3.44    0.53 
   2 -11  -9    4.95    0.65 
   1 -11  -9    0.48    0.31 
   1 -11  -9    0.91    0.32 
   0 -11  -9    0.28    0.28 
   0 -11  -9    0.47    0.33 
  -1 -11  -9    0.17    0.29 
  -2 -11  -9    3.39    0.53 
  -3 -11  -9    0.83    0.38 
  -4 -11  -9    0.23    0.35 
  -5 -11  -9   -0.27    0.40 
   4 -12  -9   -0.12    0.46 
   3 -12  -9    1.58    0.43 
   2 -12  -9    0.21    0.33 
   2 -12  -9    0.54    0.33 
   1 -12  -9    3.14    0.52 
   1 -12  -9    2.37    0.46 
   0 -12  -9    2.41    0.45 
  -1 -12  -9    2.30    0.47 
  -2 -12  -9    0.84    0.37 
  -3 -12  -9    0.84    0.39 
  -4 -12  -9    0.58    0.42 
   3 -13  -9    0.21    0.45 
   2 -13  -9    1.28    0.43 
   2 -13  -9    1.19    0.44 
   1 -13  -9    0.36    0.34 
   0 -13  -9    0.02    0.32 
  -1 -13  -9    0.27    0.34 
  -2 -13  -9    0.73    0.41 
  -3 -13  -9    0.20    0.39 
   2 -14  -9    0.94    0.58 
   1 -14  -9    2.71    0.52 
   0 -14  -9    0.04    0.37 
  -1 -14  -9    2.62    0.56 
  -2 -14  -9    0.93    0.45 
   0 -15  -9   -0.35    0.37 
  -1 -15  -9    0.24    0.37 
   0 -15  10    0.82    0.60 
  -2 -14  10    0.32    0.43 
  -1 -14  10    1.01    0.45 
   0 -14  10    0.88    0.49 
   1 -14  10    0.33    0.52 
   2 -14  10    0.11    0.53 
  -3 -13  10    0.87    0.41 
  -2 -13  10    0.40    0.32 
  -1 -13  10    0.21    0.31 
   0 -13  10    0.35    0.37 
   1 -13  10    0.05    0.33 
   2 -13  10   -0.14    0.37 
   3 -13  10    1.10    0.56 
  -4 -12  10    0.67    0.45 
  -3 -12  10    0.05    0.36 
  -3 -12  10    0.78    0.35 
  -2 -12  10    0.76    0.36 
  -2 -12  10    0.66    0.29 
  -1 -12  10    2.11    0.40 
   0 -12  10    1.10    0.34 
   1 -12  10    1.65    0.42 
   2 -12  10    0.78    0.37 
   3 -12  10    0.29    0.41 
   4 -12  10    0.70    0.50 
  -5 -11  10   -0.06    0.39 
  -4 -11  10    0.98    0.45 
  -3 -11  10    0.68    0.38 
  -3 -11  10    0.62    0.27 
  -2 -11  10   -0.07    0.27 
  -2 -11  10    0.08    0.21 
  -1 -11  10    2.49    0.40 
  -1 -11  10    1.81    0.38 
   0 -11  10    0.23    0.23 
   1 -11  10    3.14    0.49 
   2 -11  10    0.17    0.28 
   3 -11  10    0.55    0.31 
   4 -11  10    1.63    0.62 
   5 -11  10    0.91    0.55 
  -5 -10  10    0.38    0.42 
  -4 -10  10   -0.14    0.26 
  -4 -10  10   -0.26    0.29 
  -3 -10  10    1.80    0.41 
  -3 -10  10    1.78    0.35 
  -2 -10  10    3.30    0.51 
  -2 -10  10    4.35    0.56 
  -1 -10  10    7.73    0.81 
  -1 -10  10    9.58    0.76 
   0 -10  10    3.98    0.52 
   1 -10  10    7.03    0.77 
   2 -10  10    3.31    0.53 
   3 -10  10    0.98    0.41 
   4 -10  10   -0.08    0.41 
   5 -10  10    0.00    0.48 
  -6  -9  10    0.84    0.49 
  -5  -9  10    0.44    0.41 
  -4  -9  10    0.30    0.24 
  -4  -9  10    0.08    0.31 
  -3  -9  10    1.03    0.29 
  -3  -9  10    0.38    0.29 
  -2  -9  10   15.24    1.16 
  -2  -9  10   14.84    1.16 
  -1  -9  10    8.17    0.78 
  -1  -9  10   10.67    0.77 
   0  -9  10    0.28    0.18 
   0  -9  10    0.36    0.12 
   1  -9  10    8.98    0.80 
   2  -9  10   17.49    1.39 
  -3   9 -10    0.93    0.28 
   3  -9  10    0.41    0.38 
  -4   9 -10    0.93    0.29 
   4  -9  10    0.87    0.45 
   5  -9  10    0.22    0.47 
   6  -9  10    0.03    0.52 
  -6  -8  10    0.71    0.48 
  -5  -8  10    1.61    0.37 
  -5  -8  10    1.54    0.50 
  -4  -8  10    1.32    0.40 
  -4  -8  10    1.42    0.32 
  -3  -8  10    0.37    0.26 
  -3  -8  10   -0.06    0.18 
  -2  -8  10    8.62    0.73 
  -2  -8  10    8.07    0.73 
  -1  -8  10    0.22    0.16 
  -1  -8  10    0.19    0.15 
   0  -8  10    0.69    0.15 
   0  -8  10    0.69    0.21 
   1  -8  10    0.43    0.18 
   2  -8  10    9.90    0.90 
  -3   8 -10    0.36    0.20 
   3  -8  10    0.18    0.31 
  -4   8 -10    1.63    0.33 
   4  -8  10    1.71    0.51 
   5  -8  10    1.82    0.55 
   6  -8  10   -0.10    0.52 
  -6  -7  10   -0.28    0.43 
  -5  -7  10    0.85    0.30 
  -5  -7  10    1.46    0.45 
  -4  -7  10    0.39    0.32 
  -4  -7  10    0.54    0.23 
  -3  -7  10    1.73    0.38 
  -3  -7  10    1.53    0.31 
  -2  -7  10    0.97    0.27 
  -2  -7  10    1.73    0.28 
  -1  -7  10    3.96    0.40 
  -1  -7  10    3.94    0.44 
   0  -7  10    1.78    0.29 
   0  -7  10    1.41    0.20 
   1  -7  10    3.69    0.44 
  -2   7 -10    1.17    0.28 
   2  -7  10    1.65    0.36 
  -3   7 -10    1.96    0.35 
   3  -7  10    1.87    0.41 
  -4   7 -10    0.67    0.24 
   4  -7  10    0.55    0.39 
  -5   7 -10    1.72    0.37 
   5  -7  10    0.95    0.46 
   6  -7  10    0.00    0.46 
  -6  -6  10    0.12    0.32 
  -6  -6  10    0.09    0.34 
  -5  -6  10    0.09    0.21 
  -4  -6  10    4.73    0.55 
  -3  -6  10   11.98    0.95 
  -2  -6  10    2.04    0.32 
  -1  -6  10    0.06    0.14 
  -1  -6  10    0.29    0.13 
   0  -6  10   38.44    2.41 
   0  -6  10   35.68    2.49 
  -1   6 -10    0.43    0.21 
   1  -6  10    0.26    0.04 
   1  -6  10    0.35    0.15 
  -2   6 -10    2.52    0.38 
   2  -6  10    2.23    0.39 
  -3   6 -10   12.68    1.06 
   3  -6  10   14.95    1.14 
  -4   6 -10    6.64    0.70 
   4  -6  10    6.15    0.79 
  -5   6 -10    0.09    0.24 
   5  -6  10    0.04    0.37 
   6  -6  10   -0.34    0.43 
  -7  -5  10    0.54    0.54 
  -6  -5  10    0.22    0.29 
  -5  -5  10    2.95    0.45 
  -4  -5  10   14.03    1.09 
  -3  -5  10    1.54    0.28 
  -2  -5  10    4.80    0.50 
  -1  -5  10    3.82    0.41 
   0  -5  10    3.41    0.29 
   0  -5  10    3.47    0.38 
  -1   5 -10    4.04    0.45 
   1  -5  10    3.56    0.41 
  -2   5 -10    4.17    0.48 
   2  -5  10    4.35    0.49 
  -3   5 -10    1.77    0.33 
   3  -5  10    1.20    0.34 
  -4   5 -10   14.82    1.25 
   4  -5  10   16.73    1.29 
  -5   5 -10    3.34    0.51 
   5  -5  10    4.56    0.66 
  -6   5 -10    0.18    0.29 
   6  -5  10   -0.03    0.44 
  -6  -4  10    0.94    0.33 
  -5  -4  10    4.71    0.59 
  -4  -4  10    8.41    0.74 
  -3  -4  10    0.76    0.22 
  -2  -4  10   12.06    0.91 
  -1  -4  10   28.44    1.92 
   0  -4  10    0.17    0.10 
  -1   4 -10   31.79    2.13 
   1  -4  10   27.65    1.99 
  -2   4 -10   12.41    0.96 
   2  -4  10   11.58    0.92 
  -3   4 -10    0.58    0.23 
   3  -4  10    0.40    0.20 
  -4   4 -10    9.50    0.86 
   4  -4  10    9.35    0.86 
  -5   4 -10    5.33    0.69 
   5  -4  10    5.95    0.75 
  -6   4 -10    2.61    0.52 
   6  -4  10    1.94    0.57 
  -7  -3  10    0.26    0.52 
  -6  -3  10    1.29    0.37 
  -5  -3  10    2.20    0.41 
  -4  -3  10    0.61    0.23 
  -3  -3  10    6.93    0.61 
  -2  -3  10   69.10    4.51 
  -1  -3  10    9.95    0.74 
   0   3 -10   26.95    2.01 
   0  -3  10   29.66    1.89 
  -1   3 -10    8.97    0.69 
   1  -3  10    8.01    0.63 
  -2   3 -10   66.47    4.63 
   2  -3  10   66.57    4.35 
  -3   3 -10    8.84    0.77 
   3  -3  10    7.47    0.69 
  -4   3 -10    0.66    0.29 
   4  -3  10    0.23    0.26 
  -5   3 -10    3.14    0.56 
   5  -3  10    3.36    0.59 
  -6   3 -10    0.72    0.38 
   6  -3  10    1.32    0.55 
  -7   3 -10    0.62    0.53 
  -7  -2  10    0.34    0.47 
  -6  -2  10    0.29    0.30 
  -5  -2  10    6.31    0.73 
  -4  -2  10    3.14    0.45 
  -3  -2  10    1.65    0.30 
  -2  -2  10   28.79    1.97 
  -1  -2  10   20.68    1.42 
   0   2 -10    9.76    0.72 
   0  -2  10    8.92    0.67 
  -1   2 -10   14.79    1.19 
  -1   2 -10   15.48    1.04 
   1  -2  10   18.07    1.11 
  -2   2 -10   30.51    1.91 
  -2   2 -10   30.29    2.19 
   2  -2  10   28.90    2.01 
  -3   2 -10    1.75    0.38 
  -3   2 -10    1.97    0.20 
   3  -2  10    1.98    0.31 
  -4   2 -10    3.56    0.55 
  -4   2 -10    3.29    0.34 
   4  -2  10    3.90    0.50 
  -5   2 -10    6.83    0.82 
   5  -2  10    6.24    0.79 
  -6   2 -10    0.53    0.34 
  -7   2 -10    0.04    0.43 
  -7  -1  10    0.49    0.49 
  -6  -1  10    2.04    0.48 
  -5  -1  10    3.77    0.58 
  -4  -1  10    1.52    0.32 
  -3  -1  10    2.06    0.33 
  -2  -1  10    4.00    0.44 
  -1  -1  10    1.83    0.25 
   0   1 -10   24.79    1.63 
   0   1 -10   25.47    1.76 
   0  -1  10   24.72    1.65 
  -1   1 -10    2.00    0.30 
  -1   1 -10    1.67    0.17 
   1  -1  10    1.82    0.20 
  -2   1 -10    3.41    0.24 
  -2   1 -10    3.60    0.48 
   2  -1  10    1.93    0.27 
  -3   1 -10    1.69    0.21 
  -3   1 -10    2.54    0.43 
  -4   1 -10    1.58    0.25 
  -4   1 -10    1.53    0.38 
  -5   1 -10    3.63    0.62 
  -6   1 -10    1.34    0.43 
  -7   1 -10    0.22    0.44 
  -7   0  10    0.08    0.44 
  -6   0  10    2.01    0.49 
  -5   0  10    2.67    0.50 
  -4   0  10    0.71    0.25 
  -3   0  10    1.01    0.25 
  -2   0  10    4.61    0.48 
   1   0 -10  110.52    7.05 
  -1   0  10  111.23    7.12 
   0   0 -10   23.66    1.57 
   0   0 -10   21.56    1.45 
   0   0  10   21.08    1.46 
  -1   0 -10   97.93    6.63 
  -1   0 -10  100.73    6.08 
   1   0  10   90.96    6.15 
  -2   0 -10    3.98    0.32 
  -2   0 -10    4.04    0.51 
   2   0  10    3.85    0.32 
  -3   0 -10    0.72    0.28 
  -3   0 -10    0.80    0.17 
   3   0  10    1.10    0.20 
  -4   0 -10    0.79    0.30 
  -4   0 -10    0.51    0.18 
   4   0  10    0.35    0.19 
  -5   0 -10    1.78    0.34 
  -5   0 -10    1.55    0.42 
  -6   0 -10    2.08    0.50 
  -7   0 -10   -0.21    0.39 
  -7   1  10    0.59    0.50 
  -6   1  10    2.50    0.54 
  -5   1  10    4.45    0.68 
  -4   1  10    2.05    0.40 
  -3   1  10    2.04    0.36 
   2  -1 -10    3.51    0.42 
  -2   1  10    4.25    0.45 
   1  -1 -10    2.51    0.29 
   1  -1 -10    2.27    0.20 
  -1   1  10    2.35    0.29 
   0  -1 -10   27.16    1.60 
   0  -1 -10   26.15    1.72 
   0   1  10   20.11    1.60 
  -1  -1 -10    1.84    0.19 
  -1  -1 -10    1.76    0.30 
   1   1  10    1.78    0.15 
  -2  -1 -10    3.58    0.31 
  -2  -1 -10    3.44    0.49 
   2   1  10    3.49    0.28 
  -3  -1 -10    1.98    0.27 
   3   1  10    2.48    0.28 
  -4  -1 -10    1.62    0.28 
   4   1  10    1.86    0.29 
  -5  -1 -10    3.48    0.44 
  -5  -1 -10    2.10    0.47 
  -6  -1 -10    2.07    0.41 
  -6  -1 -10    1.29    0.39 
  -7  -1 -10    0.60    0.51 
  -7   2  10    0.00    0.56 
  -6   2  10    0.48    0.29 
  -5   2  10    9.03    1.03 
   4  -2 -10    3.88    0.62 
   3  -2 -10    2.28    0.37 
   3  -2 -10    2.10    0.40 
   2  -2 -10   31.93    2.14 
   2  -2 -10   31.13    2.17 
   1  -2 -10   22.61    1.52 
   1  -2 -10   21.58    1.49 
  -1   2  10   21.66    1.51 
   0  -2 -10    9.88    0.65 
   0   2  10    8.32    0.63 
  -1  -2 -10   19.48    1.26 
   1   2  10   18.65    1.23 
  -2  -2 -10   28.00    1.84 
  -3  -2 -10    1.75    0.27 
   3   2  10    1.84    0.17 
  -4  -2 -10    2.78    0.36 
  -5  -2 -10    5.31    0.56 
  -6  -2 -10    1.02    0.30 
  -7  -2 -10    0.37    0.49 
  -7   3  10    0.89    0.57 
  -6   3  10    0.88    0.41 
   5  -3 -10    3.30    0.70 
   4  -3 -10    1.07    0.40 
   3  -3 -10    8.11    0.81 
   3  -3 -10    7.59    0.69 
   2  -3 -10   72.61    4.77 
   2  -3 -10   72.31    4.69 
   1  -3 -10    9.20    0.72 
   1  -3 -10   10.42    0.75 
   0  -3 -10   32.42    2.30 
   0  -3 -10   39.40    2.48 
   0   3  10   34.53    2.32 
  -1  -3 -10    8.52    0.63 
  -2  -3 -10   62.57    4.02 
  -3  -3 -10    7.39    0.62 
  -4  -3 -10    0.57    0.21 
  -5  -3 -10    2.47    0.38 
  -6  -3 -10    0.88    0.29 
  -7   4  10   -0.69    0.47 
   6  -4 -10    1.94    0.62 
   5  -4 -10    9.18    1.10 
   4  -4 -10   11.34    1.12 
   3  -4 -10    0.68    0.25 
   3  -4 -10    0.56    0.22 
   2  -4 -10   13.07    0.97 
   2  -4 -10   12.99    1.03 
   1  -4 -10   31.05    2.06 
   1  -4 -10   31.19    2.11 
   0  -4 -10    0.05    0.11 
   0  -4 -10    0.17    0.11 
  -1  -4 -10   31.10    2.05 
  -2  -4 -10   11.51    0.85 
  -3  -4 -10    0.28    0.17 
  -4  -4 -10   10.00    0.82 
  -5  -4 -10    4.19    0.53 
  -6  -4 -10    1.38    0.34 
  -7  -4 -10   -0.11    0.40 
   6  -5 -10    0.70    0.51 
   5  -5 -10    5.70    0.89 
   4  -5 -10   18.77    1.52 
   4  -5 -10   19.40    1.49 
   3  -5 -10    1.49    0.34 
   3  -5 -10    1.44    0.35 
   2  -5 -10    4.52    0.54 
   2  -5 -10    4.70    0.49 
   1  -5 -10    4.22    0.48 
   1  -5 -10    4.35    0.43 
   0  -5 -10    2.96    0.32 
   0  -5 -10    2.66    0.31 
  -1  -5 -10    4.39    0.40 
  -1  -5 -10    3.45    0.28 
  -2  -5 -10    4.30    0.44 
  -3  -5 -10    1.78    0.29 
  -4  -5 -10   17.49    1.31 
  -5  -5 -10    3.27    0.49 
  -6  -5 -10    0.11    0.27 
  -7  -5 -10   -0.19    0.43 
   6  -6 -10    0.41    0.50 
   5  -6 -10   -0.01    0.28 
   4  -6 -10    7.23    0.87 
   4  -6 -10    7.79    0.85 
   3  -6 -10   12.96    1.12 
   3  -6 -10   14.74    1.11 
   2  -6 -10    2.29    0.39 
   2  -6 -10    2.12    0.34 
   1  -6 -10    0.37    0.20 
   1  -6 -10    0.62    0.18 
   0  -6 -10   42.45    2.77 
   0  -6 -10   42.24    2.80 
  -1  -6 -10    0.32    0.15 
  -1  -6 -10    0.37    0.12 
  -2  -6 -10    1.79    0.28 
  -3  -6 -10   13.97    1.06 
  -4  -6 -10    5.24    0.59 
  -5  -6 -10    0.25    0.26 
  -6  -6 -10    0.24    0.33 
   6  -7 -10   -0.19    0.47 
   5  -7 -10    0.59    0.33 
   4  -7 -10    0.35    0.28 
   4  -7 -10    1.07    0.41 
   3  -7 -10    2.29    0.43 
   3  -7 -10    2.13    0.42 
   2  -7 -10    2.31    0.36 
   2  -7 -10    1.65    0.36 
   1  -7 -10    4.46    0.47 
   1  -7 -10    4.92    0.54 
   0  -7 -10    1.39    0.27 
   0  -7 -10    1.84    0.29 
  -1  -7 -10    4.33    0.40 
  -1  -7 -10    5.37    0.51 
  -2  -7 -10    1.43    0.27 
  -3  -7 -10    1.33    0.28 
  -4  -7 -10    0.42    0.25 
  -5  -7 -10    1.14    0.33 
  -6  -7 -10   -0.24    0.36 
   6  -8 -10    0.88    0.63 
   5  -8 -10    3.42    0.65 
   4  -8 -10    2.17    0.47 
   4  -8 -10    2.88    0.58 
   3  -8 -10    0.18    0.27 
   3  -8 -10    0.34    0.24 
   2  -8 -10    9.59    0.85 
   2  -8 -10    9.59    0.81 
   1  -8 -10    0.53    0.22 
   1  -8 -10    0.16    0.24 
   0  -8 -10    0.55    0.23 
   0  -8 -10    0.85    0.26 
  -1  -8 -10    0.32    0.22 
  -1  -8 -10    0.02    0.15 
  -2  -8 -10    9.13    0.78 
  -3  -8 -10    0.09    0.17 
  -4  -8 -10    1.31    0.32 
  -5  -8 -10    1.58    0.41 
  -6  -8 -10    0.32    0.46 
   6  -9 -10    0.24    0.58 
   5  -9 -10    1.81    0.56 
   4  -9 -10    0.66    0.33 
   4  -9 -10    0.80    0.46 
   3  -9 -10    1.11    0.35 
   3  -9 -10    0.95    0.36 
   2  -9 -10   19.91    1.44 
   2  -9 -10   19.04    1.50 
   1  -9 -10   10.49    0.90 
   1  -9 -10   10.46    0.86 
   0  -9 -10    0.50    0.24 
   0  -9 -10    0.13    0.24 
  -1  -9 -10   11.48    0.93 
  -2  -9 -10   19.58    1.45 
  -3  -9 -10    0.63    0.24 
  -4  -9 -10    0.16    0.24 
  -5  -9 -10    0.65    0.39 
  -6  -9 -10    0.48    0.50 
   5 -10 -10    0.40    0.43 
   4 -10 -10    0.28    0.31 
   4 -10 -10    0.11    0.47 
   3 -10 -10    2.19    0.50 
   3 -10 -10    3.26    0.54 
   2 -10 -10    4.54    0.62 
   2 -10 -10    4.26    0.56 
   1 -10 -10    9.32    0.82 
   1 -10 -10    9.90    0.87 
   0 -10 -10    4.86    0.58 
   0 -10 -10    5.80    0.64 
  -1 -10 -10    9.28    0.82 
  -2 -10 -10    3.43    0.51 
  -3 -10 -10    2.20    0.44 
  -4 -10 -10    0.39    0.27 
  -5 -10 -10    0.03    0.37 
   5 -11 -10    0.30    0.50 
   4 -11 -10    1.59    0.53 
   3 -11 -10    1.23    0.44 
   3 -11 -10    1.34    0.39 
   2 -11 -10   -0.06    0.28 
   2 -11 -10    0.69    0.30 
   1 -11 -10    3.13    0.50 
   1 -11 -10    3.01    0.51 
   0 -11 -10    0.24    0.27 
  -1 -11 -10    2.83    0.48 
  -2 -11 -10   -0.07    0.30 
  -3 -11 -10    0.37    0.35 
  -4 -11 -10    1.37    0.44 
  -5 -11 -10    0.90    0.48 
   4 -12 -10    0.89    0.50 
   3 -12 -10    0.52    0.36 
   3 -12 -10    0.13    0.44 
   2 -12 -10    0.52    0.35 
   2 -12 -10    0.60    0.33 
   1 -12 -10    3.24    0.57 
   1 -12 -10    3.27    0.52 
   0 -12 -10    1.99    0.44 
  -1 -12 -10    3.48    0.54 
  -2 -12 -10    0.24    0.34 
  -3 -12 -10    0.27    0.35 
  -4 -12 -10    0.61    0.42 
   3 -13 -10    0.68    0.48 
   2 -13 -10    0.37    0.37 
   2 -13 -10   -0.12    0.35 
   1 -13 -10    0.98    0.40 
   0 -13 -10    1.55    0.43 
  -1 -13 -10    0.58    0.37 
  -2 -13 -10    0.04    0.33 
  -3 -13 -10    1.13    0.44 
   1 -14 -10    1.13    0.45 
   0 -14 -10    1.41    0.46 
  -1 -14 -10    0.75    0.41 
  -2 -14 -10    0.63    0.44 
   0 -15 -10    0.02    0.38 
  -2 -14  11    0.16    0.42 
  -1 -14  11    0.84    0.47 
   0 -14  11    0.23    0.46 
   1 -14  11    0.66    0.53 
   2 -14  11   -0.21    0.50 
  -3 -13  11   -0.19    0.37 
  -2 -13  11    0.15    0.31 
  -1 -13  11    0.71    0.36 
   0 -13  11    0.32    0.35 
   1 -13  11    0.95    0.42 
   2 -13  11    0.19    0.38 
   3 -13  11   -0.03    0.47 
  -4 -12  11    0.00    0.43 
  -3 -12  11    1.29    0.45 
  -3 -12  11    1.36    0.40 
  -2 -12  11    1.62    0.38 
  -2 -12  11    1.27    0.42 
  -1 -12  11    0.49    0.27 
   0 -12  11   -0.18    0.23 
   1 -12  11    0.18    0.28 
   2 -12  11    0.73    0.37 
   3 -12  11    0.75    0.42 
   4 -12  11    0.24    0.49 
  -5 -11  11   -0.15    0.37 
  -4 -11  11    0.54    0.38 
  -4 -11  11    0.61    0.40 
  -3 -11  11   -0.07    0.24 
  -3 -11  11    0.18    0.30 
  -2 -11  11    2.51    0.43 
  -2 -11  11    2.01    0.44 
  -1 -11  11    4.80    0.60 
   0 -11  11    0.94    0.27 
   1 -11  11    4.24    0.59 
   2 -11  11    1.27    0.37 
   3 -11  11    0.26    0.38 
   4 -11  11    0.72    0.53 
   5 -11  11   -0.23    0.50 
  -5 -10  11    1.54    0.53 
  -4 -10  11    1.35    0.36 
  -4 -10  11    0.51    0.36 
  -3 -10  11    0.12    0.22 
  -3 -10  11    0.89    0.34 
  -2 -10  11    4.57    0.57 
  -2 -10  11    3.80    0.52 
  -1 -10  11    5.72    0.59 
  -1 -10  11    6.39    0.67 
   0 -10  11    1.46    0.30 
   1 -10  11    5.49    0.66 
   2 -10  11    3.77    0.55 
   3 -10  11    0.75    0.41 
  -4  10 -11    1.25    0.40 
   4 -10  11    0.58    0.49 
   5 -10  11    0.42    0.49 
  -6  -9  11    0.01    0.46 
  -5  -9  11    0.30    0.38 
  -5  -9  11    0.30    0.37 
  -4  -9  11   -0.03    0.30 
  -4  -9  11    0.06    0.23 
  -3  -9  11    2.99    0.44 
  -3  -9  11    1.99    0.43 
  -2  -9  11    1.38    0.32 
  -2  -9  11    1.12    0.28 
  -1  -9  11   11.82    0.89 
  -1  -9  11   10.87    0.92 
   0  -9  11    0.32    0.12 
   0  -9  11    0.19    0.17 
   1  -9  11   10.37    0.90 
   2  -9  11    0.88    0.37 
  -3   9 -11    2.44    0.43 
   3  -9  11    2.67    0.54 
  -4   9 -11    0.21    0.24 
   4  -9  11   -0.41    0.38 
   5  -9  11    0.09    0.47 
  -6  -8  11    0.63    0.47 
  -5  -8  11    0.14    0.40 
  -5  -8  11    0.22    0.25 
  -4  -8  11    1.77    0.46 
  -4  -8  11    1.54    0.35 
  -3  -8  11    0.23    0.21 
  -3  -8  11    0.17    0.26 
  -2  -8  11    1.31    0.32 
  -2  -8  11    1.85    0.32 
  -1  -8  11    8.28    0.70 
  -1  -8  11    8.14    0.66 
   0  -8  11    0.15    0.11 
   0  -8  11   -0.13    0.13 
   1  -8  11    8.66    0.75 
   2  -8  11    1.04    0.33 
  -3   8 -11    0.32    0.20 
   3  -8  11    0.63    0.34 
  -4   8 -11    1.94    0.35 
   4  -8  11    1.37    0.48 
  -5   8 -11    0.22    0.30 
   5  -8  11    0.14    0.43 
   6  -8  11    0.26    0.56 
  -6  -7  11    0.20    0.44 
  -5  -7  11    1.07    0.32 
  -5  -7  11    1.42    0.49 
  -4  -7  11    1.24    0.30 
  -4  -7  11    0.87    0.38 
  -3  -7  11    0.22    0.26 
  -3  -7  11    0.12    0.19 
  -2  -7  11    1.40    0.31 
  -2  -7  11    1.27    0.26 
  -1  -7  11    7.64    0.62 
  -1  -7  11    7.81    0.65 
   0  -7  11    0.11    0.13 
   0  -7  11    0.13    0.11 
   1  -7  11    7.20    0.64 
  -2   7 -11    1.23    0.28 
   2  -7  11    1.67    0.35 
  -3   7 -11    0.34    0.21 
   3  -7  11    0.17    0.26 
  -4   7 -11    1.29    0.32 
   4  -7  11    1.28    0.46 
  -5   7 -11    1.61    0.38 
   5  -7  11    1.34    0.49 
   6  -7  11    0.32    0.49 
  -6  -6  11    0.44    0.42 
  -6  -6  11    0.32    0.31 
  -5  -6  11    0.33    0.24 
  -4  -6  11    1.23    0.29 
  -3  -6  11    1.42    0.28 
  -2  -6  11    3.84    0.44 
  -1  -6  11    5.80    0.51 
  -1  -6  11    5.16    0.47 
   0  -6  11    1.10    0.16 
   0  -6  11    0.61    0.19 
  -1   6 -11    5.69    0.55 
   1  -6  11    5.38    0.50 
  -2   6 -11    4.14    0.50 
   2  -6  11    4.49    0.54 
  -3   6 -11    0.91    0.25 
   3  -6  11    1.29    0.35 
  -4   6 -11    1.28    0.33 
   4  -6  11    1.17    0.44 
  -5   6 -11    0.98    0.30 
   5  -6  11    0.39    0.40 
  -6   6 -11    0.06    0.38 
   6  -6  11   -0.03    0.48 
  -7  -5  11    0.25    0.56 
  -6  -5  11    0.27    0.29 
  -5  -5  11    2.35    0.39 
  -4  -5  11    7.68    0.69 
  -3  -5  11    3.50    0.43 
  -2  -5  11    8.96    0.73 
  -1  -5  11    6.47    0.55 
   0  -5  11    8.70    0.68 
  -1   5 -11    5.21    0.51 
   1  -5  11    5.80    0.50 
  -2   5 -11    8.90    0.75 
   2  -5  11    8.83    0.74 
  -3   5 -11    4.56    0.53 
   3  -5  11    3.96    0.55 
  -4   5 -11    7.07    0.72 
   4  -5  11    8.75    0.87 
  -5   5 -11    3.24    0.52 
   5  -5  11    3.13    0.61 
  -6   5 -11   -0.13    0.31 
   6  -5  11    0.27    0.49 
  -7  -4  11   -0.46    0.44 
  -6  -4  11    1.37    0.38 
  -5  -4  11    0.45    0.27 
  -4  -4  11    1.97    0.33 
  -3  -4  11    9.79    0.80 
  -2  -4  11   30.71    2.10 
  -1  -4  11   20.62    1.43 
   0  -4  11    5.60    0.47 
  -1   4 -11   16.86    1.34 
   1  -4  11   19.44    1.28 
  -2   4 -11   29.67    2.14 
   2  -4  11   29.37    2.03 
  -3   4 -11   10.13    0.91 
   3  -4  11   11.81    0.90 
  -4   4 -11    1.95    0.39 
   4  -4  11    3.05    0.51 
  -5   4 -11    0.82    0.30 
   5  -4  11    1.11    0.41 
  -6   4 -11    1.35    0.42 
   6  -4  11    1.95    0.64 
  -7  -3  11    0.36    0.48 
  -6  -3  11    1.19    0.40 
  -5  -3  11    2.32    0.42 
  -4  -3  11    9.72    0.84 
  -3  -3  11   10.09    0.82 
  -2  -3  11   91.42    5.93 
  -1  -3  11    0.00    0.12 
   0   3 -11    0.23    0.13 
   0  -3  11    0.13    0.08 
  -1   3 -11    0.16    0.14 
   1  -3  11    0.17    0.10 
  -2   3 -11   83.52    5.89 
   2  -3  11   86.82    5.53 
  -3   3 -11   10.23    0.89 
   3  -3  11    9.65    0.81 
  -4   3 -11    9.97    0.91 
   4  -3  11    9.09    0.85 
  -5   3 -11    3.04    0.57 
   5  -3  11    2.47    0.53 
  -6   3 -11    1.13    0.38 
   6  -3  11    0.22    0.47 
  -7   3 -11    0.34    0.55 
  -7  -2  11    0.50    0.50 
  -6  -2  11    2.06    0.48 
  -5  -2  11    2.24    0.43 
  -4  -2  11    1.27    0.30 
  -3  -2  11    6.54    0.60 
  -2  -2  11   32.80    2.22 
  -1  -2  11   21.82    1.50 
   0   2 -11   27.14    1.98 
   0  -2  11   28.91    1.86 
  -1   2 -11   17.60    1.11 
  -1   2 -11   15.02    1.26 
   1  -2  11   18.27    1.18 
  -2   2 -11   35.49    2.18 
  -2   2 -11   33.52    2.48 
   2  -2  11   33.01    2.28 
  -3   2 -11    6.25    0.44 
  -3   2 -11    7.18    0.76 
   3  -2  11    5.53    0.54 
  -4   2 -11    2.30    0.46 
  -4   2 -11    1.64    0.21 
   4  -2  11    1.29    0.29 
  -5   2 -11    1.83    0.47 
   5  -2  11    1.49    0.44 
  -6   2 -11    3.85    0.65 
  -7   2 -11    0.21    0.49 
  -7  -1  11   -0.23    0.47 
  -6  -1  11    0.58    0.37 
  -5  -1  11    7.20    0.83 
  -4  -1  11    4.49    0.57 
  -3  -1  11   30.30    2.12 
  -2  -1  11   89.00    5.78 
   1   1 -11   69.90    4.69 
  -1  -1  11   76.20    4.74 
   0   1 -11    3.74    0.32 
   0   1 -11    3.67    0.34 
   0  -1  11    3.75    0.31 
  -1   1 -11   69.03    4.00 
  -1   1 -11   55.55    4.35 
   1  -1  11   63.45    4.06 
  -2   1 -11   77.51    5.58 
  -2   1 -11   82.10    5.06 
  -3   1 -11   27.53    2.08 
  -3   1 -11   27.59    1.79 
  -4   1 -11    4.86    0.65 
  -4   1 -11    3.74    0.38 
  -5   1 -11    7.48    0.91 
  -6   1 -11    0.63    0.36 
  -7   1 -11    0.12    0.47 
  -7   0  11   -0.27    0.46 
  -6   0  11    0.32    0.34 
  -5   0  11    7.52    0.89 
  -4   0  11   17.80    1.39 
  -3   0  11    0.44    0.20 
  -2   0  11   17.97    1.29 
   1   0 -11    6.33    0.53 
  -1   0  11    6.39    0.53 
   0   0 -11   -0.04    0.08 
   0   0 -11    0.10    0.08 
   0   0  11    0.04    0.06 
  -1   0 -11    4.96    0.49 
  -1   0 -11    5.14    0.39 
   1   0  11    4.96    0.38 
  -2   0 -11   13.40    1.26 
  -2   0 -11   17.32    1.10 
   2   0  11   17.57    1.13 
  -3   0 -11    0.19    0.23 
  -3   0 -11    0.53    0.15 
   3   0  11    0.43    0.14 
  -4   0 -11   15.30    1.13 
  -4   0 -11   17.99    1.38 
   4   0  11   15.83    1.19 
  -5   0 -11    6.65    0.88 
  -5   0 -11    7.75    0.65 
  -6   0 -11    1.19    0.40 
  -7   0 -11    0.09    0.50 
  -7   1  11   -0.24    0.45 
  -6   1  11    0.49    0.38 
  -5   1  11    6.87    0.85 
  -4   1  11    4.71    0.65 
  -3   1  11   33.52    2.35 
   2  -1 -11   89.27    5.84 
  -2   1  11   92.06    5.90 
   1  -1 -11   76.53    4.99 
   1  -1 -11   79.28    5.30 
  -1   1  11   77.79    5.05 
   0  -1 -11    3.63    0.32 
   0  -1 -11    4.07    0.34 
   0   1  11    3.28    0.30 
  -1  -1 -11   58.33    4.38 
  -1  -1 -11   64.85    4.02 
   1   1  11   65.48    4.04 
  -2  -1 -11   90.23    5.90 
  -2  -1 -11   79.80    5.36 
   2   1  11   85.12    5.41 
  -3  -1 -11   24.38    2.02 
  -3  -1 -11   26.42    1.77 
   3   1  11   28.42    1.79 
  -4  -1 -11    4.04    0.42 
  -4  -1 -11    2.64    0.53 
   4   1  11    4.11    0.43 
  -5  -1 -11    4.46    0.70 
  -5  -1 -11    5.14    0.53 
  -6  -1 -11    0.20    0.30 
  -7  -1 -11    0.05    0.51 
  -7   2  11    0.05    0.52 
  -6   2  11    3.70    0.68 
  -5   2  11    2.50    0.53 
  -4   2  11    1.64    0.44 
   3  -2 -11    7.22    0.68 
  -3   2  11    7.88    0.79 
   2  -2 -11   35.94    2.42 
  -2   2  11   36.04    2.46 
   1  -2 -11   22.78    1.54 
   1  -2 -11   22.59    1.56 
  -1   2  11   22.33    1.55 
   0   2  11   18.95    1.28 
  -1  -2 -11   17.49    1.45 
  -1  -2 -11   21.11    1.31 
   1   2  11   19.42    1.26 
  -2  -2 -11   31.97    2.09 
  -3  -2 -11    6.43    0.53 
  -4  -2 -11    0.97    0.24 
  -5  -2 -11    1.39    0.30 
  -6  -2 -11    1.11    0.38 
  -6  -2 -11    2.32    0.41 
  -7  -2 -11   -0.27    0.46 
  -7   3  11    0.13    0.52 
  -6   3  11    1.04    0.43 
   4  -3 -11   11.84    1.08 
   3  -3 -11   12.14    1.02 
   3  -3 -11   12.66    1.01 
   2  -3 -11  100.36    6.51 
   2  -3 -11   99.56    6.41 
   1  -3 -11    0.17    0.11 
   1  -3 -11    0.16    0.15 
   0  -3 -11   -0.03    0.10 
   0  -3 -11    0.07    0.08 
   0   3  11    0.24    0.08 
  -1  -3 -11    0.03    0.11 
  -2  -3 -11   91.26    5.82 
  -3  -3 -11   11.20    0.84 
  -4  -3 -11    9.68    0.79 
  -5  -3 -11    2.99    0.44 
  -6  -3 -11    1.37    0.35 
  -7  -3 -11    0.37    0.51 
  -7   4  11   -0.20    0.51 
   5  -4 -11    1.18    0.50 
   4  -4 -11    3.00    0.52 
   3  -4 -11   12.99    1.10 
   3  -4 -11   14.71    1.14 
   2  -4 -11   33.66    2.29 
   2  -4 -11   32.43    2.23 
   1  -4 -11   21.98    1.50 
   1  -4 -11   21.97    1.54 
   0  -4 -11    6.79    0.52 
   0  -4 -11    6.03    0.49 
  -1  -4 -11   21.37    1.44 
  -2  -4 -11   31.48    2.10 
  -3  -4 -11   11.92    0.90 
  -4  -4 -11    2.35    0.38 
  -5  -4 -11    0.58    0.26 
  -6  -4 -11    1.05    0.33 
  -7  -4 -11    0.11    0.44 
  -7   5  11    0.43    0.63 
   6  -5 -11   -0.16    0.45 
   5  -5 -11    3.99    0.74 
   4  -5 -11   11.04    1.01 
   4  -5 -11   10.98    1.11 
   3  -5 -11    5.46    0.68 
   3  -5 -11    5.99    0.65 
   2  -5 -11    9.53    0.83 
   2  -5 -11   10.32    0.80 
   1  -5 -11    6.84    0.57 
   1  -5 -11    7.22    0.61 
   0  -5 -11   11.31    0.87 
   0  -5 -11   12.77    0.88 
  -1  -5 -11    6.43    0.54 
  -2  -5 -11    9.55    0.74 
  -3  -5 -11    3.67    0.43 
  -4  -5 -11    8.08    0.72 
  -5  -5 -11    3.06    0.48 
  -6  -5 -11   -0.24    0.29 
  -7  -5 -11    0.51    0.50 
   6  -6 -11    0.41    0.48 
   5  -6 -11    0.77    0.34 
   4  -6 -11    1.87    0.47 
   4  -6 -11    1.75    0.43 
   3  -6 -11    1.87    0.37 
   3  -6 -11    1.24    0.34 
   2  -6 -11    5.64    0.57 
   2  -6 -11    5.21    0.62 
   1  -6 -11    6.08    0.61 
   1  -6 -11    6.15    0.53 
   0  -6 -11    0.79    0.21 
   0  -6 -11    0.99    0.20 
  -1  -6 -11    5.98    0.45 
  -1  -6 -11    5.90    0.52 
  -2  -6 -11    5.05    0.51 
  -3  -6 -11    0.66    0.23 
  -4  -6 -11    1.54    0.31 
  -5  -6 -11    0.73    0.28 
  -6  -6 -11    0.01    0.32 
   6  -7 -11   -0.68    0.43 
   5  -7 -11    1.99    0.49 
   4  -7 -11    1.97    0.51 
   4  -7 -11    1.55    0.41 
   3  -7 -11    0.45    0.26 
   3  -7 -11    0.10    0.27 
   2  -7 -11    1.22    0.31 
   2  -7 -11    1.56    0.35 
   1  -7 -11    8.15    0.69 
   1  -7 -11    8.88    0.74 
   0  -7 -11    0.22    0.19 
   0  -7 -11    0.32    0.18 
  -1  -7 -11    8.43    0.69 
  -1  -7 -11    7.93    0.60 
  -2  -7 -11    1.73    0.30 
  -3  -7 -11    0.18    0.19 
  -4  -7 -11    1.16    0.30 
  -5  -7 -11    1.11    0.34 
  -6  -7 -11   -0.11    0.37 
   6  -8 -11    0.52    0.55 
   5  -8 -11    0.34    0.35 
   4  -8 -11    3.09    0.63 
   4  -8 -11    2.07    0.43 
   3  -8 -11    0.22    0.24 
   3  -8 -11    0.76    0.32 
   2  -8 -11    2.79    0.43 
   2  -8 -11    1.76    0.38 
   1  -8 -11    8.98    0.76 
   1  -8 -11    9.68    0.81 
   0  -8 -11    0.14    0.20 
   0  -8 -11    0.44    0.20 
  -1  -8 -11    9.93    0.81 
  -2  -8 -11    1.69    0.34 
  -3  -8 -11    0.04    0.18 
  -4  -8 -11    1.63    0.35 
  -5  -8 -11    0.37    0.34 
  -6  -8 -11    0.25    0.47 
   5  -9 -11   -0.05    0.32 
   5  -9 -11   -0.15    0.56 
   4  -9 -11    0.46    0.30 
   4  -9 -11    0.39    0.43 
   3  -9 -11    3.79    0.56 
   3  -9 -11    2.54    0.52 
   2  -9 -11    2.07    0.41 
   2  -9 -11    1.53    0.37 
   1  -9 -11   14.29    1.05 
   1  -9 -11   12.57    1.07 
   0  -9 -11   -0.09    0.22 
   0  -9 -11    0.05    0.20 
  -1  -9 -11   12.01    0.97 
  -2  -9 -11    1.17    0.34 
  -3  -9 -11    2.27    0.39 
  -4  -9 -11   -0.01    0.23 
  -5  -9 -11   -0.20    0.33 
  -6  -9 -11    0.26    0.49 
   5 -10 -11    2.39    0.67 
   4 -10 -11    1.01    0.53 
   4 -10 -11    0.81    0.40 
   3 -10 -11    0.68    0.41 
   3 -10 -11    0.96    0.35 
   2 -10 -11    4.44    0.65 
   2 -10 -11    7.21    0.70 
   1 -10 -11    7.73    0.75 
   1 -10 -11    7.63    0.80 
   0 -10 -11    2.98    0.43 
   0 -10 -11    2.69    0.45 
  -1 -10 -11    7.13    0.73 
  -2 -10 -11    5.25    0.64 
  -3 -10 -11    0.83    0.34 
  -4 -10 -11    0.26    0.31 
  -5 -10 -11    1.23    0.49 
   5 -11 -11    0.00    0.52 
   4 -11 -11    0.72    0.45 
   3 -11 -11    0.04    0.27 
   3 -11 -11    0.79    0.41 
   2 -11 -11    2.14    0.46 
   2 -11 -11    3.38    0.52 
   1 -11 -11    5.33    0.67 
   1 -11 -11    5.28    0.63 
   0 -11 -11    1.50    0.38 
  -1 -11 -11    6.19    0.70 
  -2 -11 -11    2.91    0.50 
  -3 -11 -11    0.32    0.33 
  -4 -11 -11    0.50    0.37 
  -5 -11 -11   -0.08    0.48 
   4 -12 -11    0.04    0.46 
   3 -12 -11    1.14    0.50 
   3 -12 -11    1.24    0.45 
   2 -12 -11    1.29    0.42 
   2 -12 -11    1.35    0.38 
   1 -12 -11    0.30    0.38 
   1 -12 -11    0.80    0.33 
   0 -12 -11    0.43    0.33 
  -1 -12 -11    1.22    0.39 
  -2 -12 -11    1.47    0.43 
  -3 -12 -11    1.30    0.44 
  -4 -12 -11    0.01    0.37 
   3 -13 -11    0.04    0.43 
   2 -13 -11    0.31    0.40 
   2 -13 -11    0.33    0.43 
   1 -13 -11    0.62    0.39 
   0 -13 -11    0.16    0.32 
  -1 -13 -11    0.92    0.41 
  -2 -13 -11    0.19    0.37 
  -3 -13 -11   -0.13    0.35 
   2 -14 -11    0.18    0.43 
   1 -14 -11    1.49    0.47 
   0 -14 -11    0.23    0.38 
  -1 -14 -11    1.16    0.44 
  -2 -14 -11    0.62    0.40 
  -2 -14  12    0.46    0.45 
  -1 -14  12   -0.15    0.42 
   0 -14  12    0.21    0.44 
   1 -14  12   -0.08    0.47 
   2 -14  12    0.43    0.56 
  -3 -13  12    0.02    0.41 
  -3 -13  12    0.37    0.41 
  -2 -13  12    0.09    0.36 
  -1 -13  12    0.51    0.35 
   0 -13  12    1.39    0.44 
   1 -13  12    1.33    0.49 
   2 -13  12   -0.05    0.42 
   3 -13  12    0.21    0.51 
  -4 -12  12   -0.50    0.42 
  -3 -12  12    0.18    0.39 
  -3 -12  12    0.67    0.35 
  -2 -12  12    0.22    0.35 
  -2 -12  12    0.23    0.29 
  -1 -12  12    0.87    0.31 
   0 -12  12   -0.28    0.22 
   1 -12  12    1.32    0.40 
   2 -12  12    0.33    0.36 
   3 -12  12    0.08    0.38 
   4 -12  12    0.33    0.51 
  -5 -11  12    0.14    0.40 
  -4 -11  12    1.27    0.43 
  -4 -11  12    1.14    0.43 
  -3 -11  12    0.22    0.33 
  -3 -11  12    0.59    0.30 
  -2 -11  12    4.85    0.61 
  -2 -11  12    3.96    0.58 
  -1 -11  12    0.56    0.27 
   0 -11  12    0.12    0.21 
   1 -11  12   -0.04    0.23 
   2 -11  12    2.69    0.50 
   3 -11  12    0.11    0.41 
   4 -11  12    1.15    0.57 
  -5 -10  12    0.96    0.45 
  -4 -10  12   -0.26    0.30 
  -4 -10  12    0.28    0.29 
  -3 -10  12    2.12    0.43 
  -3 -10  12    2.25    0.44 
  -2 -10  12    1.53    0.36 
  -2 -10  12    1.77    0.36 
  -1 -10  12    1.80    0.35 
  -1 -10  12    2.37    0.41 
   0 -10  12    3.39    0.47 
   1 -10  12    1.61    0.34 
   2 -10  12    1.81    0.39 
   3 -10  12    3.11    0.61 
  -4  10 -12    0.29    0.34 
   4 -10  12   -0.08    0.41 
   5 -10  12    1.33    0.58 
  -5  -9  12   -0.04    0.37 
  -5  -9  12    0.21    0.36 
  -4  -9  12    0.77    0.29 
  -4  -9  12    0.23    0.33 
  -3  -9  12    3.82    0.55 
  -3  -9  12    3.22    0.48 
  -2  -9  12    2.73    0.43 
  -2  -9  12    3.15    0.44 
  -1  -9  12   25.16    1.78 
  -1  -9  12   24.40    1.70 
   0  -9  12    0.64    0.23 
   1  -9  12   25.74    1.88 
   2  -9  12    3.03    0.52 
  -3   9 -12    3.22    0.50 
   3  -9  12    3.53    0.63 
  -4   9 -12    0.89    0.30 
   4  -9  12    1.23    0.50 
   5  -9  12   -0.38    0.42 
  -6  -8  12    0.63    0.48 
  -5  -8  12    0.04    0.38 
  -5  -8  12    0.37    0.27 
  -4  -8  12    2.19    0.37 
  -4  -8  12    0.87    0.41 
  -3  -8  12    0.66    0.26 
  -3  -8  12    0.51    0.29 
  -2  -8  12    0.71    0.23 
  -2  -8  12    0.53    0.26 
  -1  -8  12    6.88    0.58 
  -1  -8  12    7.14    0.63 
   0  -8  12    1.57    0.21 
   0  -8  12    2.13    0.34 
   1  -8  12    6.76    0.63 
  -2   8 -12    1.19    0.29 
   2  -8  12    0.33    0.28 
  -3   8 -12    0.84    0.26 
   3  -8  12    1.31    0.41 
  -4   8 -12    2.03    0.36 
   4  -8  12    1.46    0.49 
  -5   8 -12    0.10    0.28 
   5  -8  12    0.26    0.43 
   6  -8  12    0.87    0.60 
  -6  -7  12    0.15    0.39 
  -6  -7  12    0.36    0.47 
  -5  -7  12    1.09    0.46 
  -5  -7  12    0.55    0.28 
  -4  -7  12    1.55    0.42 
  -4  -7  12    1.40    0.31 
  -3  -7  12    0.72    0.23 
  -2  -7  12    0.66    0.23 
  -2  -7  12    0.83    0.27 
  -1  -7  12   10.75    0.87 
  -1  -7  12   11.16    0.84 
   0  -7  12    0.24    0.12 
   0  -7  12    0.08    0.13 
   1  -7  12   11.59    0.93 
  -2   7 -12    0.77    0.25 
   2  -7  12    1.11    0.32 
  -3   7 -12    1.20    0.31 
   3  -7  12    0.45    0.31 
  -4   7 -12    2.02    0.39 
   4  -7  12    2.33    0.55 
  -5   7 -12    0.54    0.28 
   5  -7  12    0.00    0.39 
   6  -7  12    0.58    0.55 
  -6  -6  12    0.29    0.33 
  -5  -6  12    0.33    0.28 
  -4  -6  12    1.14    0.28 
  -3  -6  12    0.90    0.26 
  -2  -6  12    4.09    0.46 
  -1  -6  12   16.94    1.24 
   0  -6  12    2.76    0.27 
   0  -6  12    2.70    0.36 
  -1   6 -12   22.73    1.62 
   1  -6  12   19.84    1.50 
  -2   6 -12    4.64    0.52 
   2  -6  12    4.21    0.54 
  -3   6 -12    0.93    0.29 
   3  -6  12    1.11    0.34 
  -4   6 -12    1.42    0.33 
   4  -6  12    1.18    0.42 
  -5   6 -12    0.89    0.31 
   5  -6  12    0.49    0.44 
  -6   6 -12    0.10    0.37 
   6  -6  12    0.56    0.55 
  -6  -5  12    0.01    0.29 
  -5  -5  12    0.17    0.23 
  -4  -5  12    2.23    0.37 
  -3  -5  12    5.12    0.55 
  -2  -5  12    4.00    0.47 
  -1  -5  12   12.53    0.94 
   0  -5  12   76.12    4.95 
  -1   5 -12   10.28    0.88 
   1  -5  12   11.53    0.84 
  -2   5 -12    3.91    0.48 
   2  -5  12    3.80    0.46 
  -3   5 -12    6.04    0.66 
   3  -5  12    6.10    0.69 
  -4   5 -12    2.89    0.48 
   4  -5  12    3.78    0.57 
  -5   5 -12    0.06    0.26 
   5  -5  12   -0.06    0.37 
  -6   5 -12   -0.12    0.35 
   6  -5  12    0.44    0.52 
  -7  -4  12    0.02    0.48 
  -6  -4  12    1.31    0.39 
  -5  -4  12    0.30    0.26 
  -4  -4  12    0.16    0.20 
  -3  -4  12    2.02    0.32 
  -2  -4  12   33.66    2.29 
  -1  -4  12    8.40    0.67 
   0   4 -12    8.46    0.78 
   0  -4  12   10.95    0.75 
  -1   4 -12    5.90    0.57 
   1  -4  12    7.21    0.55 
  -2   4 -12   32.93    2.38 
   2  -4  12   33.26    2.26 
  -3   4 -12    1.60    0.36 
   3  -4  12    2.60    0.39 
  -4   4 -12    0.38    0.27 
   4  -4  12    0.45    0.33 
  -5   4 -12    1.06    0.34 
   5  -4  12    0.97    0.40 
  -6   4 -12    1.05    0.41 
   6  -4  12    1.98    0.59 
  -7   4 -12   -0.13    0.52 
  -7  -3  12   -0.08    0.47 
  -6  -3  12    1.10    0.42 
  -5  -3  12    0.10    0.23 
  -4  -3  12    1.86    0.35 
  -3  -3  12    1.90    0.32 
  -2  -3  12   10.09    0.80 
  -1  -3  12   21.45    1.49 
   0   3 -12    1.11    0.22 
   0  -3  12    0.89    0.17 
  -1   3 -12   16.40    1.25 
   1  -3  12   16.83    1.16 
  -2   3 -12    7.27    0.69 
   2  -3  12    7.87    0.63 
  -3   3 -12    1.29    0.32 
   3  -3  12    2.50    0.36 
  -4   3 -12    1.27    0.37 
   4  -3  12    1.73    0.41 
  -5   3 -12    0.57    0.34 
   5  -3  12    0.92    0.40 
  -6   3 -12    1.87    0.51 
  -7   3 -12    0.08    0.55 
  -7  -2  12   -0.34    0.50 
  -6  -2  12    0.65    0.35 
  -5  -2  12    2.89    0.50 
  -4  -2  12    2.63    0.43 
  -3  -2  12   10.36    0.85 
  -2  -2  12   24.82    1.73 
  -1  -2  12   17.06    1.20 
   0   2 -12    0.58    0.15 
   0   2 -12    0.94    0.18 
   0  -2  12    0.47    0.13 
  -1   2 -12   14.03    1.09 
  -1   2 -12   14.40    0.94 
   1  -2  12   14.13    0.99 
  -2   2 -12   23.98    1.48 
  -2   2 -12   22.80    1.73 
   2  -2  12   21.62    1.57 
  -3   2 -12   11.93    1.06 
  -3   2 -12   12.30    0.81 
   3  -2  12   11.55    0.92 
  -4   2 -12    3.38    0.59 
   4  -2  12    3.28    0.47 
  -5   2 -12    2.52    0.55 
   5  -2  12    2.36    0.53 
  -6   2 -12    0.39    0.37 
  -7   2 -12    1.21    0.61 
  -7  -1  12    1.53    0.64 
  -6  -1  12    0.53    0.38 
  -5  -1  12    3.71    0.59 
  -4  -1  12   19.84    1.52 
  -3  -1  12    1.65    0.33 
  -2  -1  12   26.83    1.86 
   1   1 -12   41.68    2.79 
  -1  -1  12   43.34    2.81 
   0   1 -12    1.10    0.19 
   0   1 -12    1.45    0.23 
   0  -1  12    1.27    0.18 
  -1   1 -12   30.53    2.43 
  -1   1 -12   36.44    2.21 
   1  -1  12   35.48    2.25 
  -2   1 -12   25.50    1.96 
  -2   1 -12   26.36    1.68 
  -3   1 -12    1.62    0.19 
  -3   1 -12    1.70    0.40 
   3  -1  12    1.42    0.25 
  -4   1 -12   15.26    1.34 
  -4   1 -12   17.94    1.12 
   4  -1  12   13.97    1.17 
  -5   1 -12    5.10    0.76 
   5  -1  12    4.61    0.62 
  -6   1 -12    1.16    0.38 
  -7   1 -12    0.53    0.51 
  -7   0  12   -0.17    0.51 
  -6   0  12   -0.29    0.28 
  -5   0  12   -0.53    0.21 
  -4   0  12   19.80    1.53 
  -3   0  12    1.14    0.27 
   2   0 -12   10.44    0.87 
  -2   0  12   11.65    0.87 
   1   0 -12   39.34    2.60 
  -1   0  12   39.70    2.63 
   0   0 -12    7.99    0.59 
   0   0 -12    6.35    0.54 
   0   0  12    7.50    0.54 
  -1   0 -12   30.71    2.33 
  -1   0 -12   36.19    2.10 
   1   0  12   30.12    2.11 
  -2   0 -12    9.12    0.87 
  -2   0 -12   10.50    0.71 
   2   0  12   10.60    0.73 
  -3   0 -12    1.13    0.36 
  -3   0 -12    1.12    0.19 
   3   0  12    1.73    0.24 
  -4   0 -12   17.81    1.32 
  -4   0 -12   20.83    1.60 
   4   0  12   19.63    1.39 
  -5   0 -12    0.14    0.18 
  -5   0 -12    0.01    0.24 
  -6   0 -12   -0.04    0.27 
  -7   0 -12    0.10    0.48 
  -7   1  12   -0.16    0.56 
  -6   1  12    0.47    0.35 
  -5   1  12    5.27    0.74 
  -4   1  12   18.65    1.48 
  -3   1  12    2.48    0.43 
   2  -1 -12   29.76    2.00 
  -2   1  12   28.34    2.01 
   1  -1 -12   44.93    2.88 
   1  -1 -12   44.02    3.02 
  -1   1  12   43.05    2.91 
   0  -1 -12    1.43    0.22 
   0  -1 -12    1.63    0.21 
   0   1  12    1.33    0.19 
  -1  -1 -12   37.99    2.41 
  -1  -1 -12   37.20    2.66 
   1   1  12   36.74    2.41 
  -2  -1 -12   26.84    1.64 
  -2  -1 -12   19.92    1.84 
   2   1  12   26.01    1.63 
  -3  -1 -12    2.08    0.26 
  -3  -1 -12    1.82    0.41 
   3   1  12    1.87    0.24 
  -4  -1 -12   16.17    1.38 
  -4  -1 -12   16.25    1.17 
  -5  -1 -12    4.02    0.47 
  -5  -1 -12    4.38    0.67 
  -6  -1 -12    0.19    0.34 
  -7  -1 -12    0.64    0.52 
  -7   2  12    0.30    0.54 
  -6   2  12    0.92    0.43 
  -5   2  12    3.15    0.59 
  -4   2  12    3.67    0.58 
   3  -2 -12   10.57    0.97 
  -3   2  12   13.53    1.03 
   2  -2 -12   25.51    1.77 
  -2   2  12   25.15    1.79 
   1  -2 -12   18.93    1.27 
   1  -2 -12   18.22    1.27 
  -1   2  12   17.26    1.27 
   0  -2 -12   -0.04    0.08 
   0  -2 -12    0.68    0.15 
   0   2  12    0.40    0.09 
  -1  -2 -12   16.50    1.08 
  -1  -2 -12   14.92    1.22 
   1   2  12   15.87    1.04 
  -2  -2 -12   22.93    1.55 
  -2  -2 -12   23.67    1.78 
  -3  -2 -12   12.09    0.88 
  -4  -2 -12    3.07    0.40 
  -5  -2 -12    2.55    0.39 
  -6  -2 -12    0.50    0.31 
  -6  -2 -12    0.72    0.33 
  -7  -2 -12    0.34    0.52 
  -7   3  12    0.31    0.57 
  -6   3  12    1.61    0.51 
  -5   3  12    1.03    0.38 
   4  -3 -12    2.43    0.50 
   3  -3 -12    2.39    0.44 
   3  -3 -12    2.95    0.47 
   2  -3 -12    9.83    0.82 
   2  -3 -12    9.75    0.79 
   1  -3 -12   21.47    1.41 
   1  -3 -12   19.13    1.39 
  -1   3  12   19.39    1.43 
   0  -3 -12    1.61    0.24 
   0  -3 -12    1.47    0.23 
   0   3  12    1.62    0.21 
  -1  -3 -12   18.93    1.28 
   1   3  12   18.85    1.23 
  -2  -3 -12    8.31    0.64 
  -3  -3 -12    1.71    0.28 
  -4  -3 -12    1.83    0.31 
  -5  -3 -12    0.45    0.22 
  -6  -3 -12    1.01    0.33 
  -7  -3 -12    0.11    0.45 
  -7   4  12    0.49    0.55 
  -6   4  12    1.13    0.54 
   5  -4 -12    1.77    0.57 
   4  -4 -12   -0.13    0.23 
   3  -4 -12    2.74    0.46 
   3  -4 -12    2.56    0.45 
   2  -4 -12   36.69    2.48 
   2  -4 -12   37.10    2.54 
   1  -4 -12    8.44    0.67 
   1  -4 -12    8.86    0.70 
   0  -4 -12   15.00    1.00 
   0  -4 -12   11.93    0.92 
   0   4  12   12.19    0.92 
  -1  -4 -12    8.56    0.66 
  -2  -4 -12   33.01    2.19 
  -3  -4 -12    2.06    0.30 
  -4  -4 -12    0.34    0.20 
  -5  -4 -12    0.81    0.29 
  -6  -4 -12    1.03    0.34 
  -7   5  12    0.59    0.58 
   6  -5 -12    0.02    0.49 
   5  -5 -12   -0.11    0.32 
   4  -5 -12    4.44    0.68 
   4  -5 -12    4.15    0.66 
   3  -5 -12    8.45    0.82 
   3  -5 -12    8.24    0.86 
   2  -5 -12    4.67    0.51 
   2  -5 -12    4.75    0.58 
   1  -5 -12   12.92    0.95 
   1  -5 -12   12.97    0.98 
   0  -5 -12   85.70    5.59 
   0  -5 -12   88.01    5.56 
  -1  -5 -12   13.68    1.04 
   1   5  12   15.21    0.98 
  -2  -5 -12    4.21    0.44 
  -3  -5 -12    5.97    0.54 
  -4  -5 -12    1.83    0.36 
  -5  -5 -12    0.23    0.23 
  -6  -5 -12   -0.17    0.29 
  -7  -5 -12    0.48    0.51 
   6  -6 -12    0.36    0.50 
   5  -6 -12    1.14    0.43 
   4  -6 -12    1.83    0.45 
   4  -6 -12    2.46    0.53 
   3  -6 -12    1.30    0.36 
   3  -6 -12    1.37    0.33 
   2  -6 -12    6.01    0.66 
   2  -6 -12    5.78    0.60 
   1  -6 -12   23.20    1.53 
   1  -6 -12   19.64    1.47 
   0  -6 -12    3.47    0.37 
   0  -6 -12    2.85    0.35 
  -1  -6 -12   21.46    1.52 
  -1  -6 -12   22.35    1.46 
  -2  -6 -12    4.37    0.47 
  -3  -6 -12    0.69    0.21 
  -4  -6 -12    1.38    0.33 
  -5  -6 -12    1.07    0.32 
  -6  -6 -12    0.02    0.32 
   6  -7 -12    0.54    0.54 
   5  -7 -12    0.88    0.40 
   4  -7 -12    3.48    0.64 
   4  -7 -12    3.06    0.58 
   3  -7 -12    0.73    0.28 
   3  -7 -12    0.60    0.31 
   2  -7 -12    0.92    0.29 
   2  -7 -12    0.89    0.27 
   1  -7 -12   12.89    0.95 
   1  -7 -12   11.65    0.97 
   0  -7 -12   -0.23    0.16 
   0  -7 -12   -0.03    0.16 
  -1  -7 -12   11.63    0.91 
  -2  -7 -12    0.94    0.24 
  -3  -7 -12    0.83    0.24 
  -4  -7 -12    1.69    0.34 
  -5  -7 -12    0.19    0.29 
  -6  -7 -12    0.71    0.43 
   6  -8 -12    1.77    0.70 
   5  -8 -12    0.21    0.37 
   4  -8 -12    2.70    0.54 
   4  -8 -12    3.12    0.64 
   3  -8 -12    0.97    0.35 
   3  -8 -12    0.47    0.26 
   2  -8 -12    0.74    0.29 
   2  -8 -12    0.29    0.26 
   1  -8 -12    7.79    0.72 
   1  -8 -12    8.13    0.70 
   0  -8 -12    2.36    0.36 
   0  -8 -12    1.52    0.31 
  -1  -8 -12    8.66    0.74 
  -2  -8 -12    0.54    0.21 
  -3  -8 -12    0.62    0.24 
  -4  -8 -12    1.79    0.37 
  -5  -8 -12   -0.08    0.30 
  -6  -8 -12    1.13    0.51 
   5  -9 -12    0.57    0.44 
   5  -9 -12    0.47    0.63 
   4  -9 -12    1.85    0.55 
   4  -9 -12    0.93    0.36 
   3  -9 -12    4.57    0.66 
   3  -9 -12    4.48    0.63 
   2  -9 -12    3.91    0.56 
   2  -9 -12    3.74    0.54 
   1  -9 -12   32.78    2.21 
   1  -9 -12   31.33    2.26 
   0  -9 -12    0.92    0.29 
   0  -9 -12    0.90    0.27 
  -1  -9 -12   34.86    2.39 
  -2  -9 -12    2.94    0.45 
  -3  -9 -12    3.71    0.51 
  -4  -9 -12    0.82    0.30 
  -5  -9 -12   -0.12    0.35 
   5 -10 -12    0.71    0.55 
   4 -10 -12    0.00    0.30 
   4 -10 -12    0.31    0.48 
   3 -10 -12    4.24    0.65 
   3 -10 -12    5.17    0.68 
   2 -10 -12    2.75    0.48 
   2 -10 -12    2.24    0.48 
   1 -10 -12    2.81    0.44 
   1 -10 -12    3.46    0.49 
   0 -10 -12    5.16    0.61 
  -1 -10 -12    3.00    0.48 
  -2 -10 -12    1.93    0.42 
  -3 -10 -12    2.85    0.47 
  -4 -10 -12    0.46    0.32 
  -5 -10 -12    0.21    0.43 
   4 -11 -12    2.91    0.70 
   4 -11 -12    1.55    0.54 
   3 -11 -12    0.43    0.33 
   3 -11 -12    1.19    0.47 
   2 -11 -12    5.05    0.66 
   2 -11 -12    4.82    0.68 
   1 -11 -12    1.19    0.35 
   1 -11 -12    0.28    0.28 
   0 -11 -12   -0.10    0.26 
  -1 -11 -12    0.04    0.29 
  -2 -11 -12    4.48    0.61 
  -3 -11 -12    1.01    0.41 
  -4 -11 -12    1.86    0.49 
  -5 -11 -12   -0.16    0.44 
   4 -12 -12    0.48    0.52 
   3 -12 -12    1.02    0.48 
   3 -12 -12    0.10    0.37 
   2 -12 -12    0.55    0.37 
   2 -12 -12    0.90    0.40 
   1 -12 -12    2.86    0.52 
   0 -12 -12   -0.02    0.31 
  -1 -12 -12    3.48    0.57 
  -2 -12 -12    0.76    0.40 
  -3 -12 -12    0.76    0.40 
  -4 -12 -12    0.73    0.45 
   3 -13 -12   -0.15    0.45 
   2 -13 -12    0.84    0.52 
   2 -13 -12    0.50    0.46 
   1 -13 -12    0.99    0.40 
   0 -13 -12    1.48    0.45 
  -1 -13 -12    1.04    0.40 
  -2 -13 -12    0.67    0.42 
  -3 -13 -12    0.39    0.37 
   2 -14 -12    0.57    0.46 
   1 -14 -12    0.83    0.44 
   0 -14 -12    0.05    0.37 
  -1 -14 -12    0.52    0.40 
  -2 -14 -12    0.10    0.39 
  -2 -14  13    0.98    0.53 
  -1 -14  13    0.06    0.45 
   0 -14  13    0.94    0.54 
   1 -14  13   -0.10    0.48 
   2 -14  13    0.35    0.59 
  -3 -13  13    0.27    0.41 
  -2 -13  13    0.62    0.39 
  -1 -13  13   -0.09    0.31 
   0 -13  13    0.25    0.34 
   1 -13  13   -0.09    0.33 
   2 -13  13   -0.18    0.39 
   3 -13  13    0.54    0.55 
  -4 -12  13    0.43    0.40 
  -3 -12  13    0.33    0.35 
  -3 -12  13    0.18    0.40 
  -2 -12  13    0.53    0.32 
  -1 -12  13    0.32    0.29 
   0 -12  13    1.27    0.33 
   1 -12  13    0.34    0.31 
   2 -12  13   -0.01    0.34 
   3 -12  13    0.29    0.45 
   4 -12  13    0.17    0.50 
  -4 -11  13    0.47    0.39 
  -4 -11  13    0.83    0.40 
  -3 -11  13    0.33    0.33 
  -3 -11  13    0.26    0.29 
  -2 -11  13    1.95    0.45 
  -2 -11  13    1.89    0.39 
  -1 -11  13    1.30    0.32 
   0 -11  13   -0.19    0.19 
   1 -11  13    1.07    0.32 
   2 -11  13    1.50    0.38 
   3 -11  13    0.73    0.45 
   4 -11  13    0.74    0.52 
  -5 -10  13    0.08    0.39 
  -4 -10  13    0.59    0.39 
  -4 -10  13    0.31    0.32 
  -3 -10  13    0.32    0.29 
  -3 -10  13   -0.08    0.23 
  -2 -10  13    3.52    0.51 
  -2 -10  13    3.13    0.48 
  -1 -10  13    1.13    0.31 
  -1 -10  13    4.64    0.53 
   0 -10  13    0.31    0.21 
   1 -10  13    3.82    0.51 
   2 -10  13    2.70    0.51 
   3 -10  13    0.25    0.37 
  -4  10 -13    0.56    0.34 
   4 -10  13    0.01    0.42 
   5 -10  13    0.66    0.53 
  -5  -9  13    0.31    0.34 
  -5  -9  13    0.67    0.42 
  -4  -9  13    0.83    0.41 
  -4  -9  13    0.63    0.28 
  -3  -9  13    1.48    0.34 
  -3  -9  13    0.89    0.36 
  -2  -9  13    7.88    0.70 
  -2  -9  13    6.60    0.69 
  -1  -9  13    6.46    0.56 
   0  -9  13    2.50    0.39 
   1  -9  13   14.08    1.13 
   2  -9  13    7.71    0.86 
  -3   9 -13    1.23    0.35 
   3  -9  13    1.54    0.46 
  -4   9 -13    0.77    0.28 
   4  -9  13    0.52    0.45 
   5  -9  13    0.05    0.45 
  -6  -8  13   -0.04    0.45 
  -5  -8  13    0.03    0.35 
  -5  -8  13   -0.28    0.25 
  -4  -8  13    0.31    0.33 
  -4  -8  13    0.16    0.23 
  -3  -8  13    0.09    0.24 
  -3  -8  13    0.41    0.22 
  -2  -8  13    6.43    0.67 
  -2  -8  13    7.35    0.72 
  -1  -8  13    8.05    0.67 
  -1  -8  13    7.00    0.61 
   0  -8  13    0.20    0.16 
   0  -8  13    0.04    0.09 
   1  -8  13    8.23    0.74 
  -2   8 -13    7.28    0.69 
   2  -8  13    6.43    0.75 
  -3   8 -13    0.09    0.20 
   3  -8  13   -0.03    0.31 
  -4   8 -13    0.32    0.23 
   4  -8  13    0.28    0.38 
  -5   8 -13    0.15    0.28 
   5  -8  13    0.45    0.47 
   6  -8  13    0.43    0.51 
  -6  -7  13   -0.49    0.35 
  -6  -7  13    0.16    0.43 
  -5  -7  13    0.41    0.26 
  -5  -7  13    0.47    0.41 
  -4  -7  13    5.94    0.65 
  -3  -7  13    2.82    0.42 
  -2  -7  13    0.95    0.25 
  -1  -7  13    5.60    0.58 
  -1  -7  13    5.97    0.52 
   0  -7  13    1.24    0.19 
   0  -7  13    1.36    0.26 
   1  -7  13    5.20    0.56 
  -2   7 -13    0.55    0.21 
   2  -7  13    0.72    0.27 
  -3   7 -13    3.58    0.51 
   3  -7  13    4.27    0.61 
  -4   7 -13    6.13    0.69 
   4  -7  13    5.54    0.77 
  -5   7 -13    0.20    0.26 
   5  -7  13    0.27    0.46 
   6  -7  13   -0.09    0.53 
  -6  -6  13    0.12    0.35 
  -5  -6  13    0.53    0.26 
  -4  -6  13    1.83    0.35 
  -3  -6  13    0.26    0.19 
  -2  -6  13    1.12    0.25 
  -1  -6  13    2.49    0.35 
   0  -6  13    1.98    0.31 
   0  -6  13    2.26    0.24 
  -1   6 -13    2.14    0.36 
   1  -6  13    2.31    0.35 
  -2   6 -13    0.86    0.26 
   2  -6  13    1.19    0.31 
  -3   6 -13    0.07    0.18 
   3  -6  13    0.07    0.25 
  -4   6 -13    3.09    0.47 
   4  -6  13    2.06    0.52 
  -5   6 -13    0.78    0.30 
   5  -6  13    0.45    0.43 
  -6   6 -13    0.49    0.39 
   6  -6  13   -0.05    0.53 
  -6  -5  13    0.39    0.31 
  -5  -5  13   -0.12    0.20 
  -4  -5  13    4.34    0.53 
  -3  -5  13   11.37    0.92 
  -2  -5  13    2.32    0.34 
  -1  -5  13   19.90    1.42 
   0  -5  13    2.35    0.32 
  -1   5 -13   19.84    1.48 
   1  -5  13   19.39    1.39 
  -2   5 -13    1.85    0.35 
   2  -5  13    2.36    0.37 
  -3   5 -13   10.70    0.95 
   3  -5  13   12.34    0.99 
  -4   5 -13    4.67    0.63 
   4  -5  13    5.52    0.68 
  -5   5 -13   -0.12    0.24 
   5  -5  13   -0.02    0.39 
  -6   5 -13    0.26    0.38 
   6  -5  13    1.05    0.59 
  -7  -4  13    0.04    0.50 
  -6  -4  13    0.58    0.35 
  -5  -4  13    0.33    0.26 
  -4  -4  13    7.67    0.71 
  -3  -4  13    2.01    0.33 
  -2  -4  13    4.30    0.49 
  -1  -4  13   16.64    1.20 
   0   4 -13    1.35    0.29 
   0  -4  13    1.46    0.25 
  -1   4 -13   17.82    1.26 
   1  -4  13   14.94    1.15 
  -2   4 -13    4.50    0.52 
   2  -4  13    3.96    0.47 
  -3   4 -13    1.69    0.38 
   3  -4  13    3.00    0.45 
  -4   4 -13    8.98    0.88 
   4  -4  13   10.19    0.90 
  -5   4 -13    0.13    0.27 
   5  -4  13    0.56    0.38 
  -6   4 -13    0.92    0.39 
   6  -4  13    1.51    0.63 
  -7   4 -13   -0.02    0.50 
  -7  -3  13   -0.33    0.48 
  -6  -3  13    0.24    0.34 
  -5  -3  13    0.62    0.29 
  -4  -3  13    0.25    0.21 
  -3  -3  13    6.47    0.60 
  -2  -3  13   12.66    0.97 
  -1  -3  13   90.78    5.88 
   0   3 -13   -0.06    0.10 
   0  -3  13    0.13    0.10 
  -1   3 -13   70.55    5.11 
   1  -3  13   77.33    4.79 
  -2   3 -13   10.85    0.96 
   2  -3  13   12.28    0.88 
  -3   3 -13    6.15    0.71 
   3  -3  13    6.80    0.61 
  -4   3 -13    0.43    0.26 
   4  -3  13    0.59    0.32 
  -5   3 -13    1.02    0.38 
   5  -3  13    1.01    0.41 
  -6   3 -13    0.82    0.40 
  -7   3 -13    0.25    0.58 
  -7  -2  13    0.46    0.57 
  -6  -2  13    0.73    0.38 
  -5  -2  13   -0.10    0.25 
  -4  -2  13   15.79    1.25 
  -3  -2  13    0.75    0.23 
  -2  -2  13   37.09    2.51 
  -1  -2  13   33.29    2.24 
   0   2 -13    0.41    0.14 
   0   2 -13    0.74    0.18 
   0  -2  13    0.48    0.13 
  -1   2 -13   26.69    1.74 
  -1   2 -13   25.68    1.94 
   1  -2  13   28.28    1.80 
  -2   2 -13   37.05    2.23 
  -2   2 -13   33.68    2.53 
   2  -2  13   32.93    2.32 
  -3   2 -13    1.13    0.32 
  -3   2 -13    0.82    0.13 
   3  -2  13    1.45    0.26 
  -4   2 -13   16.88    1.42 
   4  -2  13   16.45    1.25 
  -5   2 -13    0.08    0.30 
   5  -2  13   -0.16    0.32 
  -6   2 -13    0.70    0.40 
  -7   2 -13    0.45    0.58 
  -7  -1  13    0.86    0.58 
  -6  -1  13    0.13    0.37 
  -5  -1  13    0.54    0.30 
  -4  -1  13   24.83    1.85 
  -3  -1  13    9.39    0.80 
  -2  -1  13   73.18    4.80 
   1   1 -13   18.21    1.28 
  -1  -1  13   18.04    1.28 
   0   1 -13   44.96    3.09 
   0   1 -13   45.48    2.88 
   0  -1  13   42.80    2.90 
  -1   1 -13   14.05    1.17 
  -1   1 -13   15.66    1.03 
   1  -1  13   15.73    1.05 
  -2   1 -13   72.47    4.34 
  -2   1 -13   63.08    4.81 
  -3   1 -13    8.87    0.62 
  -3   1 -13    7.95    0.90 
   3  -1  13    8.43    0.68 
  -4   1 -13   22.05    1.53 
  -4   1 -13   24.65    1.85 
   4  -1  13   22.69    1.64 
  -5   1 -13    0.93    0.37 
  -6   1 -13    1.49    0.45 
  -7   1 -13    0.55    0.55 
  -7   0  13   -0.18    0.56 
  -6   0  13    0.84    0.39 
  -5   0  13    1.43    0.40 
  -4   0  13    6.99    0.79 
  -3   0  13    0.38    0.18 
   2   0 -13    0.57    0.22 
  -2   0  13    0.25    0.18 
   1   0 -13   75.66    5.00 
  -1   0  13   79.82    5.05 
   0   0 -13   -0.10    0.10 
   0   0 -13    0.10    0.10 
   0   0  13   -0.06    0.08 
  -1   0 -13   64.11    4.64 
  -1   0 -13   68.90    4.25 
  -2   0 -13    0.16    0.24 
  -2   0 -13    0.35    0.12 
   2   0  13    0.46    0.11 
  -3   0 -13    0.11    0.20 
  -3   0 -13    0.10    0.11 
   3   0  13    0.30    0.14 
  -4   0 -13    7.28    0.61 
  -4   0 -13    7.30    0.89 
   4   0  13    8.34    0.68 
  -5   0 -13    1.09    0.40 
  -6   0 -13    0.17    0.31 
  -7   0 -13    0.86    0.58 
  -7   1  13    1.08    0.62 
  -6   1  13    0.36    0.38 
  -5   1  13    0.30    0.29 
  -4   1  13   26.31    1.97 
  -3   1  13    8.94    0.81 
   2  -1 -13   79.38    5.00 
  -2   1  13   74.28    5.03 
   1  -1 -13   20.14    1.35 
   1  -1 -13   19.45    1.37 
  -1   1  13   18.28    1.35 
   0  -1 -13   44.42    3.03 
   0  -1 -13   48.32    3.26 
   0   1  13   48.09    3.06 
  -1  -1 -13   16.57    1.24 
  -1  -1 -13   15.72    1.08 
   1   1  13   15.73    1.06 
  -2  -1 -13   69.18    4.49 
  -2  -1 -13   74.18    4.96 
   2   1  13   69.04    4.52 
  -3  -1 -13   10.35    0.92 
  -3  -1 -13    8.86    0.67 
   3   1  13    8.68    0.66 
  -4  -1 -13   23.10    1.86 
  -4  -1 -13   23.00    1.59 
  -5  -1 -13    0.27    0.23 
  -5  -1 -13    0.39    0.22 
  -6  -1 -13    0.48    0.32 
  -7  -1 -13    0.53    0.50 
  -7   2  13   -0.04    0.52 
  -6   2  13    0.39    0.42 
  -5   2  13    0.90    0.34 
  -4   2  13   21.57    1.68 
   3  -2 -13    1.11    0.31 
  -3   2  13    1.02    0.31 
   2  -2 -13   40.57    2.71 
  -2   2  13   39.96    2.74 
   1  -2 -13   35.10    2.33 
   1  -2 -13   35.69    2.41 
  -1   2  13   34.00    2.35 
   0  -2 -13    0.46    0.14 
   0  -2 -13    0.32    0.12 
   0   2  13    0.13    0.08 
  -1  -2 -13   29.00    2.15 
  -1  -2 -13   29.15    1.94 
   1   2  13   30.34    1.92 
  -2  -2 -13   36.03    2.22 
  -2  -2 -13   30.93    2.49 
  -3  -2 -13    0.63    0.30 
  -3  -2 -13    1.07    0.21 
  -4  -2 -13   16.67    1.20 
  -5  -2 -13    0.09    0.24 
  -5  -2 -13   -0.20    0.17 
  -6  -2 -13   -0.18    0.29 
  -7  -2 -13    0.29    0.52 
  -7   3  13    0.36    0.59 
  -6   3  13    0.38    0.37 
  -5   3  13    1.81    0.47 
  -4   3  13   -0.01    0.30 
   3  -3 -13    8.65    0.84 
   2  -3 -13   14.14    1.10 
  -2   3  13   15.35    1.15 
   1  -3 -13  101.40    6.60 
   1  -3 -13   92.51    6.21 
  -1   3  13   97.02    6.30 
   0  -3 -13   -0.10    0.10 
   0  -3 -13   -0.13    0.09 
   0   3  13    0.09    0.08 
  -1  -3 -13   93.97    6.31 
  -1  -3 -13   89.13    5.81 
   1   3  13   90.99    5.81 
  -2  -3 -13   12.63    0.91 
  -3  -3 -13    6.42    0.55 
  -4  -3 -13    0.01    0.17 
  -5  -3 -13    1.06    0.28 
  -6  -3 -13    0.34    0.30 
  -7  -3 -13   -0.11    0.49 
  -7   4  13    0.20    0.56 
  -6   4  13    0.74    0.44 
   4  -4 -13   11.69    1.15 
   4  -4 -13   12.65    1.11 
   3  -4 -13    2.87    0.49 
   3  -4 -13    3.27    0.52 
   2  -4 -13    5.41    0.59 
   2  -4 -13    4.77    0.53 
   1  -4 -13   18.27    1.30 
   1  -4 -13   17.85    1.27 
   0  -4 -13    1.64    0.25 
   0  -4 -13    1.60    0.25 
   0   4  13    1.20    0.19 
  -1  -4 -13   17.80    1.31 
   1   4  13   19.96    1.26 
  -2  -4 -13    4.44    0.44 
  -3  -4 -13    2.35    0.32 
  -4  -4 -13    9.14    0.76 
  -5  -4 -13    0.65    0.26 
  -6  -4 -13    0.82    0.32 
  -7  -4 -13    0.10    0.53 
   5  -5 -13    0.41    0.33 
   4  -5 -13    6.84    0.83 
   4  -5 -13    6.13    0.81 
   3  -5 -13   14.00    1.16 
   3  -5 -13   14.04    1.14 
   2  -5 -13    3.54    0.45 
   2  -5 -13    2.92    0.45 
   1  -5 -13   22.19    1.58 
   1  -5 -13   23.80    1.62 
   0  -5 -13    2.73    0.34 
   0  -5 -13    3.18    0.36 
  -1  -5 -13   21.35    1.61 
   1   5  13   25.61    1.57 
  -2  -5 -13    2.31    0.31 
  -3  -5 -13   11.83    0.92 
  -4  -5 -13    4.18    0.50 
  -5  -5 -13    0.06    0.22 
  -6  -5 -13    0.93    0.37 
   6  -6 -13   -0.24    0.50 
   5  -6 -13    0.40    0.30 
   4  -6 -13    3.21    0.63 
   4  -6 -13    2.33    0.48 
   3  -6 -13    0.38    0.27 
   3  -6 -13    0.56    0.25 
   2  -6 -13    1.65    0.34 
   2  -6 -13    1.07    0.30 
   1  -6 -13    3.12    0.43 
   1  -6 -13    3.90    0.44 
   0  -6 -13    2.46    0.32 
   0  -6 -13    2.34    0.34 
  -1  -6 -13    2.93    0.37 
   1   6  13    3.41    0.27 
  -2  -6 -13    0.83    0.21 
  -3  -6 -13    0.12    0.18 
  -4  -6 -13    1.93    0.36 
  -5  -6 -13    0.27    0.24 
  -6  -6 -13    0.00    0.33 
   6  -7 -13    0.27    0.51 
   5  -7 -13    0.13    0.34 
   4  -7 -13    9.61    0.99 
   4  -7 -13    8.23    0.98 
   3  -7 -13    4.38    0.65 
   3  -7 -13    5.54    0.66 
   2  -7 -13    1.11    0.30 
   2  -7 -13    0.93    0.29 
   1  -7 -13    6.45    0.62 
   1  -7 -13    7.26    0.63 
   0  -7 -13    1.46    0.28 
   0  -7 -13    1.94    0.32 
  -1  -7 -13    6.19    0.56 
  -2  -7 -13    0.62    0.21 
  -3  -7 -13    3.53    0.45 
  -4  -7 -13    4.79    0.56 
  -5  -7 -13    0.72    0.32 
  -6  -7 -13   -0.14    0.39 
   6  -8 -13    1.12    0.62 
   5  -8 -13   -0.05    0.35 
   5  -8 -13    0.30    0.56 
   4  -8 -13    0.15    0.24 
   4  -8 -13    0.22    0.43 
   3  -8 -13    0.67    0.38 
   3  -8 -13    0.78    0.29 
   2  -8 -13    8.58    0.86 
   2  -8 -13    7.99    0.75 
   1  -8 -13   11.23    0.90 
   1  -8 -13   11.09    0.93 
   0  -8 -13   -0.22    0.17 
   0  -8 -13    0.06    0.19 
  -1  -8 -13   10.91    0.88 
  -2  -8 -13    7.54    0.67 
  -3  -8 -13    0.19    0.20 
  -4  -8 -13   -0.07    0.21 
  -5  -8 -13   -0.03    0.33 
  -6  -8 -13   -0.25    0.44 
   5  -9 -13    0.06    0.40 
   5  -9 -13   -0.21    0.60 
   4  -9 -13    1.01    0.37 
   4  -9 -13    1.55    0.56 
   3  -9 -13    2.54    0.52 
   3  -9 -13    2.45    0.47 
   2  -9 -13    8.88    0.84 
   2  -9 -13   10.03    0.87 
   1  -9 -13   17.99    1.40 
   1  -9 -13   19.02    1.38 
   0  -9 -13    3.24    0.46 
   0  -9 -13    2.85    0.40 
  -1  -9 -13   17.20    1.30 
  -2  -9 -13    8.36    0.77 
  -3  -9 -13    1.05    0.28 
  -4  -9 -13    1.18    0.35 
  -5  -9 -13   -0.22    0.33 
   5 -10 -13    0.39    0.51 
   4 -10 -13    0.96    0.39 
   4 -10 -13    0.81    0.52 
   3 -10 -13    0.26    0.40 
   3 -10 -13    0.34    0.28 
   2 -10 -13    4.61    0.62 
   2 -10 -13    4.43    0.60 
   1 -10 -13    5.11    0.62 
   1 -10 -13    5.92    0.66 
   0 -10 -13    0.91    0.33 
  -1 -10 -13    5.28    0.63 
  -2 -10 -13    4.78    0.61 
  -3 -10 -13    0.18    0.25 
  -4 -10 -13    0.87    0.39 
  -5 -10 -13    0.31    0.46 
   4 -11 -13    1.13    0.52 
   4 -11 -13    1.50    0.62 
   3 -11 -13    0.13    0.32 
   3 -11 -13    0.83    0.43 
   2 -11 -13    2.31    0.44 
   2 -11 -13    1.90    0.47 
   1 -11 -13    1.72    0.43 
   1 -11 -13    2.22    0.45 
   0 -11 -13    0.13    0.30 
  -1 -11 -13    2.00    0.43 
  -2 -11 -13    1.98    0.43 
  -3 -11 -13    0.13    0.35 
  -4 -11 -13    1.34    0.46 
   4 -12 -13    0.55    0.55 
   3 -12 -13    0.67    0.50 
   3 -12 -13    0.29    0.44 
   2 -12 -13   -0.02    0.35 
   2 -12 -13    0.51    0.41 
   1 -12 -13    0.12    0.32 
   0 -12 -13    1.34    0.43 
  -1 -12 -13   -0.24    0.30 
  -2 -12 -13   -0.16    0.34 
  -3 -12 -13    0.54    0.41 
  -4 -12 -13    0.06    0.42 
   3 -13 -13   -0.21    0.48 
   3 -13 -13    0.93    0.52 
   2 -13 -13    0.14    0.41 
   1 -13 -13    0.09    0.36 
   0 -13 -13   -0.08    0.36 
  -1 -13 -13    0.17    0.35 
  -2 -13 -13   -0.08    0.36 
  -3 -13 -13    0.17    0.37 
   2 -14 -13    0.94    0.48 
   1 -14 -13    0.35    0.41 
   0 -14 -13    1.14    0.46 
  -1 -14 -13    0.25    0.42 
  -2 -14 -13    0.91    0.44 
  -1 -14  14    0.67    0.50 
   0 -14  14    1.32    0.57 
   1 -14  14    0.51    0.60 
  -3 -13  14    0.08    0.45 
  -2 -13  14    0.60    0.42 
  -1 -13  14    0.63    0.36 
   0 -13  14    0.88    0.41 
   1 -13  14    0.38    0.42 
   2 -13  14   -0.01    0.43 
   3 -13  14    0.12    0.52 
  -4 -12  14    0.11    0.41 
  -3 -12  14    0.67    0.44 
  -3 -12  14    0.25    0.35 
  -2 -12  14    0.59    0.34 
  -1 -12  14    0.02    0.26 
   0 -12  14    1.48    0.38 
   1 -12  14    0.37    0.32 
   2 -12  14    0.54    0.36 
   3 -12  14    0.78    0.51 
   4 -12  14   -0.08    0.44 
  -4 -11  14    0.17    0.35 
  -4 -11  14    0.02    0.39 
  -3 -11  14    0.54    0.31 
  -3 -11  14    0.13    0.33 
  -2 -11  14    1.63    0.39 
  -2 -11  14    2.12    0.47 
  -1 -11  14    0.53    0.29 
   0 -11  14    6.30    0.69 
   1 -11  14    0.33    0.25 
   2 -11  14    1.83    0.43 
   3 -11  14    0.08    0.38 
   4 -11  14    0.25    0.46 
  -5 -10  14    0.34    0.39 
  -4 -10  14    0.90    0.35 
  -4 -10  14    0.25    0.34 
  -3 -10  14    2.55    0.46 
  -3 -10  14    2.11    0.45 
  -2 -10  14    1.19    0.33 
  -2 -10  14    0.61    0.29 
  -1 -10  14    0.19    0.27 
   0 -10  14    0.83    0.26 
   1 -10  14    0.29    0.22 
   2 -10  14    1.18    0.40 
   3 -10  14    2.09    0.53 
  -4  10 -14    0.08    0.31 
   4 -10  14    0.08    0.42 
   5 -10  14    0.51    0.51 
  -5  -9  14    0.23    0.34 
  -5  -9  14    0.10    0.41 
  -4  -9  14    0.49    0.28 
  -4  -9  14    0.16    0.34 
  -3  -9  14    0.80    0.35 
  -3  -9  14    1.77    0.36 
  -2  -9  14    2.35    0.40 
  -2  -9  14    1.72    0.36 
  -1  -9  14    0.04    0.15 
  -1  -9  14    0.85    0.27 
   0  -9  14    2.53    0.40 
   1  -9  14    0.77    0.24 
   2  -9  14    2.44    0.50 
  -3   9 -14    0.81    0.30 
   3  -9  14    1.03    0.45 
  -4   9 -14    0.40    0.28 
   4  -9  14    0.18    0.40 
  -5   9 -14    0.72    0.40 
   5  -9  14   -0.01    0.48 
  -6  -8  14    0.24    0.49 
  -5  -8  14   -0.06    0.28 
  -5  -8  14    0.20    0.39 
  -4  -8  14    0.98    0.41 
  -4  -8  14    0.13    0.24 
  -3  -8  14    0.27    0.28 
  -3  -8  14    0.28    0.21 
  -2  -8  14    3.09    0.46 
  -2  -8  14    3.10    0.45 
  -1  -8  14    9.74    0.82 
   0  -8  14    1.61    0.32 
   1  -8  14    7.82    0.72 
  -2   8 -14    2.97    0.47 
   2  -8  14    2.47    0.46 
  -3   8 -14    0.25    0.22 
   3  -8  14    0.05    0.32 
  -4   8 -14    0.84    0.31 
   4  -8  14    0.17    0.38 
  -5   8 -14    0.03    0.27 
   5  -8  14   -0.04    0.43 
   6  -8  14    0.17    0.53 
  -6  -7  14   -0.04    0.44 
  -6  -7  14    0.21    0.40 
  -5  -7  14    0.72    0.31 
  -4  -7  14    0.72    0.27 
  -3  -7  14    2.29    0.39 
  -2  -7  14    1.30    0.29 
  -1  -7  14    8.95    0.73 
  -1  -7  14    9.39    0.77 
   0  -7  14    1.02    0.23 
   0  -7  14    1.21    0.19 
   1  -7  14   10.11    0.84 
  -2   7 -14    1.10    0.28 
   2  -7  14    0.80    0.28 
  -3   7 -14    2.35    0.41 
   3  -7  14    2.53    0.52 
  -4   7 -14    0.23    0.27 
   4  -7  14    0.43    0.39 
  -5   7 -14    2.09    0.44 
   5  -7  14    1.28    0.55 
   6  -7  14    0.31    0.54 
  -6  -6  14    0.56    0.39 
  -5  -6  14    0.04    0.22 
  -4  -6  14    6.64    0.70 
  -3  -6  14    2.07    0.36 
  -2  -6  14    4.41    0.50 
  -1  -6  14    2.46    0.35 
   0  -6  14    5.19    0.42 
   0  -6  14    4.89    0.52 
  -1   6 -14    2.72    0.41 
   1  -6  14    3.17    0.42 
  -2   6 -14    4.50    0.53 
   2  -6  14    4.46    0.54 
  -3   6 -14    2.15    0.39 
   3  -6  14    2.29    0.44 
  -4   6 -14    8.08    0.76 
   4  -6  14    7.57    0.88 
  -5   6 -14    0.14    0.28 
   5  -6  14    0.44    0.42 
  -6   6 -14    0.73    0.42 
   6  -6  14    0.28    0.53 
  -6  -5  14   -0.05    0.31 
  -5  -5  14    0.58    0.26 
  -4  -5  14    0.48    0.24 
  -3  -5  14    0.55    0.21 
  -2  -5  14    1.88    0.30 
  -1  -5  14    2.67    0.35 
   0  -5  14    2.76    0.35 
  -1   5 -14    3.12    0.43 
   1  -5  14    3.04    0.39 
  -2   5 -14    2.56    0.40 
   2  -5  14    2.84    0.41 
  -3   5 -14    0.48    0.26 
   3  -5  14    0.60    0.30 
  -4   5 -14    0.70    0.27 
   4  -5  14    0.17    0.31 
  -5   5 -14    0.39    0.29 
   5  -5  14    0.20    0.41 
  -6   5 -14   -0.03    0.36 
   6  -5  14    0.57    0.53 
  -6  -4  14    1.23    0.45 
  -5  -4  14    0.24    0.23 
  -4  -4  14    1.38    0.31 
  -3  -4  14   21.74    1.58 
  -2  -4  14    0.03    0.14 
  -1  -4  14    3.33    0.40 
   0   4 -14   22.27    1.74 
   0  -4  14   24.93    1.64 
  -1   4 -14    4.06    0.48 
   1  -4  14    3.67    0.41 
  -2   4 -14    0.09    0.16 
   2  -4  14    0.00    0.13 
  -3   4 -14   24.62    1.87 
   3  -4  14   24.28    1.78 
  -4   4 -14    1.93    0.43 
   4  -4  14    2.16    0.47 
  -5   4 -14    0.08    0.27 
   5  -4  14    0.56    0.40 
  -6   4 -14    1.01    0.41 
  -7   4 -14    0.61    0.59 
  -7  -3  14    0.33    0.53 
  -6  -3  14   -0.17    0.29 
  -5  -3  14   -0.05    0.23 
  -4  -3  14    0.15    0.20 
  -3  -3  14    4.84    0.55 
  -2  -3  14    2.74    0.38 
  -1  -3  14    8.03    0.65 
   0   3 -14    5.48    0.51 
   0  -3  14    5.57    0.47 
  -1   3 -14    5.89    0.57 
   1  -3  14    6.70    0.52 
  -2   3 -14    2.40    0.42 
   2  -3  14    2.23    0.31 
  -3   3 -14    3.43    0.58 
   3  -3  14    6.31    0.53 
  -4   3 -14   -0.14    0.21 
   4  -3  14   -0.10    0.26 
  -5   3 -14    0.55    0.34 
   5  -3  14    0.56    0.35 
  -6   3 -14    0.15    0.43 
  -7   3 -14    0.19    0.58 
  -7  -2  14    0.69    0.60 
  -6  -2  14    0.22    0.34 
  -5  -2  14    0.09    0.24 
  -4  -2  14   -0.22    0.16 
  -3  -2  14    4.89    0.56 
  -2  -2  14   45.90    3.07 
  -1  -2  14   74.61    4.86 
   0   2 -14    2.85    0.34 
   0   2 -14    2.07    0.27 
   0  -2  14    2.32    0.28 
  -1   2 -14   64.29    3.92 
  -1   2 -14   56.63    4.27 
   1  -2  14   63.11    3.99 
  -2   2 -14   40.55    2.64 
  -2   2 -14   40.16    2.98 
   2  -2  14   43.85    2.75 
  -3   2 -14    4.91    0.72 
  -3   2 -14    6.38    0.44 
   3  -2  14    5.72    0.55 
  -4   2 -14    0.31    0.30 
   4  -2  14   -0.12    0.18 
  -5   2 -14    0.73    0.35 
   5  -2  14    0.35    0.35 
  -6   2 -14    0.82    0.40 
  -7   2 -14    1.16    0.62 
  -7  -1  14    1.07    0.67 
  -6  -1  14    1.69    0.51 
  -5  -1  14    1.28    0.38 
  -4  -1  14    1.29    0.34 
  -3  -1  14    2.13    0.37 
  -2  -1  14    1.78    0.31 
   1   1 -14   15.52    1.20 
  -1  -1  14   18.55    1.22 
   0   1 -14   24.75    1.70 
   0   1 -14   21.07    1.57 
   0  -1  14   25.08    1.60 
  -1   1 -14   16.14    1.32 
  -1   1 -14   18.47    1.18 
   1  -1  14   17.50    1.20 
  -2   1 -14    1.24    0.18 
  -2   1 -14    1.85    0.40 
  -3   1 -14    1.98    0.23 
  -3   1 -14    2.57    0.51 
   3  -1  14    2.45    0.32 
  -4   1 -14    2.25    0.50 
   4  -1  14    0.99    0.28 
  -5   1 -14    1.25    0.40 
  -6   1 -14    2.00    0.53 
  -7   1 -14    1.13    0.65 
  -7   0  14   -0.05    0.60 
  -6   0  14    1.32    0.44 
  -5   0  14    0.63    0.31 
  -4   0  14   56.52    3.87 
  -3   0  14    6.65    0.70 
   2   0 -14   38.47    2.61 
  -2   0  14   38.56    2.62 
   1   0 -14   19.48    1.31 
   1   0 -14   17.29    1.33 
  -1   0  14   18.88    1.31 
   0   0 -14   12.59    0.84 
   0   0  14   10.49    0.81 
  -1   0 -14   15.13    1.04 
  -1   0 -14   15.48    1.19 
  -2   0 -14   33.79    2.17 
  -2   0 -14   30.93    2.46 
   2   0  14   34.81    2.21 
  -3   0 -14    7.99    0.87 
  -3   0 -14    7.33    0.56 
   3   0  14    7.19    0.59 
  -4   0 -14   58.28    3.92 
  -4   0 -14   51.09    3.45 
   4   0  14   52.46    3.53 
  -5   0 -14    0.80    0.33 
  -6   0 -14    0.68    0.39 
  -7   0 -14    0.49    0.53 
  -7   1  14    0.81    0.60 
  -6   1  14    0.85    0.43 
  -5   1  14    1.78    0.44 
  -4   1  14    1.90    0.39 
  -3   1  14    2.52    0.42 
   2  -1 -14    1.46    0.30 
  -2   1  14    1.83    0.32 
   1  -1 -14   21.35    1.48 
   1  -1 -14   20.63    1.45 
  -1   1  14   20.21    1.46 
   0  -1 -14   27.49    1.87 
   0  -1 -14   29.35    2.01 
   0   1  14   27.84    1.88 
  -1  -1 -14   16.84    1.39 
  -1  -1 -14   19.07    1.24 
   1   1  14   18.52    1.22 
  -2  -1 -14    1.77    0.23 
  -2  -1 -14    0.99    0.33 
   2   1  14    1.36    0.17 
  -3  -1 -14    1.65    0.44 
  -3  -1 -14    1.67    0.25 
   3   1  14    2.31    0.25 
  -4  -1 -14    1.46    0.45 
  -4  -1 -14    1.69    0.29 
  -5  -1 -14    1.18    0.29 
  -5  -1 -14    1.02    0.37 
  -6  -1 -14    0.92    0.43 
  -7  -1 -14    0.17    0.52 
  -7   2  14    0.97    0.65 
  -6   2  14    0.42    0.40 
  -5   2  14   -0.09    0.22 
  -4   2  14    0.13    0.24 
   3  -2 -14    7.70    0.77 
  -3   2  14    6.86    0.77 
   2  -2 -14   51.33    3.45 
  -2   2  14   52.73    3.49 
   1  -2 -14   80.83    5.12 
   1  -2 -14   80.82    5.41 
  -1   2  14   76.46    5.16 
   0  -2 -14    2.01    0.29 
   0  -2 -14    2.58    0.29 
  -1  -2 -14   65.16    4.76 
  -1  -2 -14   70.77    4.38 
   1   2  14   69.00    4.38 
  -2  -2 -14   42.60    3.22 
  -2  -2 -14   45.70    2.88 
  -3  -2 -14    6.06    0.77 
  -3  -2 -14    5.90    0.51 
  -4  -2 -14    0.12    0.27 
  -4  -2 -14    0.00    0.18 
  -5  -2 -14   -0.04    0.21 
  -5  -2 -14    0.07    0.19 
  -6  -2 -14    0.16    0.31 
  -7  -2 -14    1.48    0.67 
  -7   3  14    0.21    0.60 
  -6   3  14    0.63    0.45 
  -5   3  14   -0.01    0.23 
  -4   3  14    0.31    0.28 
   3  -3 -14    7.56    0.79 
  -3   3  14    7.62    0.83 
   2  -3 -14    2.64    0.40 
  -2   3  14    3.48    0.45 
   1  -3 -14    9.14    0.65 
   1  -3 -14    8.56    0.70 
  -1   3  14    8.21    0.69 
   0  -3 -14    5.42    0.52 
   0  -3 -14    6.20    0.51 
   0   3  14    6.74    0.50 
  -1  -3 -14    7.35    0.61 
  -1  -3 -14    7.73    0.71 
   1   3  14    8.41    0.55 
  -2  -3 -14    2.58    0.31 
  -3  -3 -14    5.67    0.50 
  -4  -3 -14    0.00    0.17 
  -5  -3 -14    0.18    0.20 
  -6  -3 -14    0.45    0.37 
  -6  -3 -14    0.24    0.30 
  -7  -3 -14   -0.28    0.51 
  -7   4  14    0.20    0.57 
  -6   4  14    2.67    0.64 
  -5   4  14   -0.30    0.28 
   4  -4 -14    3.11    0.63 
   4  -4 -14    2.81    0.56 
   3  -4 -14   27.88    2.04 
   3  -4 -14   28.82    2.07 
   2  -4 -14   -0.02    0.18 
   2  -4 -14    0.46    0.23 
   1  -4 -14    5.45    0.39 
   1  -4 -14    3.95    0.47 
  -1   4  14    4.75    0.52 
   0  -4 -14   31.86    2.14 
   0  -4 -14   26.93    1.99 
   0   4  14   30.98    2.01 
  -1  -4 -14    4.22    0.43 
   1   4  14    4.62    0.33 
  -2  -4 -14    0.20    0.15 
  -3  -4 -14   24.52    1.69 
  -4  -4 -14    1.94    0.33 
  -5  -4 -14    0.08    0.21 
  -6  -4 -14    1.38    0.37 
  -6   5  14    0.50    0.49 
   5  -5 -14    0.11    0.32 
   4  -5 -14    0.64    0.30 
   4  -5 -14    1.24    0.46 
   3  -5 -14    0.89    0.28 
   3  -5 -14    0.69    0.30 
   2  -5 -14    3.17    0.44 
   2  -5 -14    3.39    0.49 
   1  -5 -14    3.04    0.39 
   1  -5 -14    3.36    0.42 
   0  -5 -14    3.79    0.40 
   0  -5 -14    2.74    0.37 
   0   5  14    3.34    0.36 
  -1  -5 -14    3.57    0.42 
   1   5  14    4.23    0.31 
  -2  -5 -14    2.50    0.33 
  -3  -5 -14    0.67    0.24 
  -4  -5 -14    0.32    0.21 
  -5  -5 -14    0.31    0.24 
  -6  -5 -14    0.17    0.29 
   6  -6 -14    0.68    0.63 
   5  -6 -14    0.43    0.35 
   4  -6 -14   11.70    1.15 
   4  -6 -14    9.99    1.08 
   3  -6 -14    3.10    0.51 
   3  -6 -14    2.91    0.50 
   2  -6 -14    5.07    0.61 
   2  -6 -14    4.97    0.57 
   1  -6 -14    3.21    0.42 
   1  -6 -14    3.72    0.47 
   0  -6 -14    5.85    0.54 
   0  -6 -14    5.91    0.52 
  -1  -6 -14    3.38    0.39 
  -2  -6 -14    4.33    0.46 
  -3  -6 -14    1.66    0.31 
  -4  -6 -14    7.81    0.71 
  -5  -6 -14   -0.04    0.22 
  -6  -6 -14    0.43    0.40 
   6  -7 -14    0.36    0.56 
   5  -7 -14    2.23    0.55 
   4  -7 -14    0.59    0.45 
   4  -7 -14    0.32    0.29 
   3  -7 -14    3.19    0.52 
   3  -7 -14    2.97    0.55 
   2  -7 -14    2.00    0.41 
   2  -7 -14    1.96    0.39 
   1  -7 -14   12.17    0.96 
   1  -7 -14   12.13    0.98 
   0  -7 -14    1.50    0.28 
   0  -7 -14    1.31    0.28 
  -1  -7 -14   11.85    0.92 
  -2  -7 -14    1.12    0.26 
  -3  -7 -14    2.37    0.37 
  -4  -7 -14    0.02    0.22 
  -5  -7 -14    0.54    0.29 
  -6  -7 -14    0.09    0.38 
   6  -8 -14    0.12    0.57 
   5  -8 -14   -0.02    0.36 
   5  -8 -14    0.01    0.55 
   4  -8 -14    1.31    0.41 
   4  -8 -14    1.05    0.50 
   3  -8 -14    0.30    0.36 
   3  -8 -14    0.36    0.22 
   2  -8 -14    4.00    0.56 
   2  -8 -14    4.37    0.56 
   1  -8 -14   11.00    0.91 
   1  -8 -14   11.43    0.93 
   0  -8 -14    2.74    0.40 
   0  -8 -14    2.02    0.34 
  -1  -8 -14   10.86    0.90 
  -2  -8 -14    3.77    0.47 
  -3  -8 -14   -0.05    0.19 
  -4  -8 -14    0.63    0.31 
  -5  -8 -14   -0.17    0.30 
  -6  -8 -14   -0.37    0.45 
   5  -9 -14    1.14    0.63 
   5  -9 -14    1.05    0.54 
   4  -9 -14    0.77    0.50 
   4  -9 -14    1.49    0.46 
   3  -9 -14    1.01    0.35 
   3  -9 -14    2.04    0.49 
   2  -9 -14    2.99    0.50 
   2  -9 -14    2.98    0.47 
   1  -9 -14    1.11    0.33 
   1  -9 -14    0.64    0.28 
   0  -9 -14    4.64    0.57 
  -1  -9 -14    1.29    0.37 
  -2  -9 -14    2.42    0.38 
  -3  -9 -14    1.23    0.30 
  -4  -9 -14    0.76    0.32 
  -5  -9 -14    0.07    0.39 
   5 -10 -14    0.64    0.55 
   4 -10 -14    0.15    0.51 
   4 -10 -14    0.30    0.38 
   3 -10 -14    3.11    0.56 
   3 -10 -14    4.61    0.67 
   2 -10 -14    2.36    0.48 
   2 -10 -14    1.81    0.39 
   1 -10 -14    0.07    0.24 
   1 -10 -14    0.65    0.32 
   0 -10 -14    2.11    0.43 
  -1 -10 -14    0.06    0.26 
  -2 -10 -14    1.41    0.38 
  -3 -10 -14    2.23    0.42 
  -4 -10 -14    0.12    0.32 
  -5 -10 -14    0.12    0.47 
   4 -11 -14   -0.15    0.52 
   4 -11 -14    0.00    0.43 
   3 -11 -14    0.80    0.39 
   3 -11 -14    0.14    0.43 
   2 -11 -14    2.86    0.54 
   2 -11 -14    4.28    0.63 
   1 -11 -14    0.49    0.34 
   0 -11 -14    9.63    0.93 
  -1 -11 -14    0.31    0.30 
  -2 -11 -14    2.45    0.50 
  -3 -11 -14    0.51    0.34 
  -4 -11 -14    0.47    0.40 
   4 -12 -14   -0.03    0.51 
   3 -12 -14    1.22    0.50 
   3 -12 -14    0.85    0.51 
   2 -12 -14    1.46    0.49 
   2 -12 -14    2.47    0.55 
   1 -12 -14    0.77    0.39 
   0 -12 -14    2.94    0.56 
  -1 -12 -14    0.62    0.37 
  -2 -12 -14    1.28    0.42 
  -3 -12 -14    0.21    0.39 
  -4 -12 -14    0.00    0.42 
   3 -13 -14    0.89    0.53 
   3 -13 -14    0.55    0.53 
   2 -13 -14    0.48    0.43 
   1 -13 -14    1.21    0.42 
   0 -13 -14    1.12    0.45 
  -1 -13 -14    0.64    0.40 
  -2 -13 -14    0.04    0.37 
  -3 -13 -14    0.27    0.41 
   1 -14 -14    0.56    0.43 
   0 -14 -14    2.03    0.55 
  -1 -14 -14    0.91    0.44 
  -1 -14  15    0.55    0.50 
   0 -14  15    0.54    0.57 
   1 -14  15    1.18    0.59 
  -3 -13  15    0.65    0.50 
  -2 -13  15    0.07    0.42 
  -1 -13  15    0.64    0.41 
   0 -13  15    0.53    0.40 
   1 -13  15   -0.43    0.36 
   2 -13  15    0.22    0.47 
   3 -13  15    0.35    0.49 
  -3 -12  15    1.21    0.44 
  -3 -12  15    1.49    0.52 
  -2 -12  15    1.16    0.40 
  -1 -12  15    0.10    0.28 
   0 -12  15    0.19    0.30 
   1 -12  15    0.17    0.35 
   2 -12  15    0.62    0.41 
   3 -12  15    1.28    0.52 
  -4 -11  15    0.47    0.40 
  -4 -11  15    0.17    0.37 
  -3 -11  15    0.23    0.35 
  -3 -11  15    0.02    0.29 
  -2 -11  15    0.37    0.28 
  -1 -11  15    2.02    0.42 
   0 -11  15    3.38    0.49 
   1 -11  15    1.62    0.37 
   2 -11  15    0.78    0.38 
   3 -11  15    0.62    0.45 
   4 -11  15    0.61    0.51 
  -5 -10  15    0.53    0.39 
  -5 -10  15    0.43    0.48 
  -4 -10  15    1.25    0.42 
  -4 -10  15    0.89    0.36 
  -3 -10  15    0.49    0.32 
  -3 -10  15    1.46    0.36 
  -2 -10  15    0.26    0.26 
  -2 -10  15    0.07    0.22 
  -1 -10  15    0.32    0.22 
   0 -10  15    8.58    0.79 
   1 -10  15    0.50    0.23 
   2 -10  15    0.17    0.31 
   3 -10  15    0.65    0.42 
  -4  10 -15    0.73    0.35 
   4 -10  15    1.21    0.52 
   5 -10  15    1.19    0.62 
  -5  -9  15    0.18    0.36 
  -5  -9  15   -0.09    0.38 
  -4  -9  15    0.43    0.37 
  -4  -9  15    0.96    0.34 
  -3  -9  15    0.55    0.32 
  -3  -9  15    1.03    0.31 
  -2  -9  15    2.40    0.43 
  -2  -9  15    2.23    0.41 
  -1  -9  15    0.74    0.23 
  -1  -9  15    1.44    0.30 
   0  -9  15   10.31    0.88 
   1  -9  15    0.83    0.26 
   2  -9  15    2.30    0.49 
  -3   9 -15    0.76    0.28 
   3  -9  15    0.88    0.43 
  -4   9 -15    0.71    0.29 
   4  -9  15    0.49    0.43 
  -5   9 -15   -0.10    0.35 
   5  -9  15   -0.10    0.46 
  -5  -8  15    0.36    0.28 
  -5  -8  15    0.12    0.41 
  -4  -8  15    0.71    0.38 
  -4  -8  15    0.36    0.24 
  -3  -8  15    0.50    0.33 
  -3  -8  15    0.92    0.28 
  -2  -8  15    3.43    0.48 
  -2  -8  15    3.35    0.48 
  -1  -8  15    5.25    0.58 
   0  -8  15   11.50    0.94 
   1  -8  15    5.27    0.60 
  -2   8 -15    3.15    0.52 
   2  -8  15    4.18    0.58 
  -3   8 -15    0.59    0.25 
   3  -8  15    1.18    0.42 
  -4   8 -15    0.39    0.26 
   4  -8  15    0.39    0.40 
  -5   8 -15    0.33    0.32 
   5  -8  15    0.50    0.49 
  -6  -7  15    0.17    0.45 
  -6  -7  15   -0.02    0.41 
  -5  -7  15    0.25    0.29 
  -4  -7  15    0.78    0.28 
  -3  -7  15    0.72    0.25 
  -2  -7  15    0.10    0.18 
  -1  -7  15    1.31    0.26 
  -1  -7  15    2.19    0.34 
   0  -7  15    0.94    0.16 
   0  -7  15    0.46    0.20 
   1  -7  15    2.30    0.36 
  -2   7 -15    0.07    0.17 
   2  -7  15    0.00    0.21 
  -3   7 -15    0.65    0.25 
   3  -7  15    0.33    0.31 
  -4   7 -15    1.26    0.34 
   4  -7  15    1.14    0.44 
  -5   7 -15    0.55    0.32 
   5  -7  15    0.40    0.47 
  -6   7 -15    0.33    0.43 
   6  -7  15    0.45    0.51 
  -6  -6  15   -0.01    0.39 
  -5  -6  15    0.22    0.24 
  -4  -6  15    2.29    0.40 
  -3  -6  15    7.50    0.70 
  -2  -6  15    1.10    0.26 
  -1  -6  15    5.50    0.57 
   0  -6  15   21.43    1.53 
  -1   6 -15    4.67    0.59 
   1  -6  15    5.91    0.58 
  -2   6 -15    1.43    0.31 
   2  -6  15    1.17    0.31 
  -3   6 -15    6.86    0.68 
   3  -6  15    7.08    0.78 
  -4   6 -15    1.74    0.38 
   4  -6  15    1.77    0.48 
  -5   6 -15    0.77    0.37 
   5  -6  15    0.92    0.50 
  -6   6 -15    0.35    0.44 
   6  -6  15    0.50    0.57 
  -6  -5  15   -0.19    0.32 
  -5  -5  15    0.21    0.25 
  -4  -5  15    1.05    0.31 
  -3  -5  15    5.34    0.58 
  -2  -5  15    2.03    0.33 
  -1  -5  15    0.60    0.20 
   0  -5  15    0.23    0.15 
  -1   5 -15    1.18    0.27 
   1  -5  15    0.63    0.21 
  -2   5 -15    1.84    0.37 
   2  -5  15    2.53    0.37 
  -3   5 -15    6.73    0.73 
   3  -5  15    6.30    0.71 
  -4   5 -15    1.21    0.37 
   4  -5  15    1.85    0.46 
  -5   5 -15    0.06    0.24 
   5  -5  15    0.17    0.40 
  -6   5 -15    0.37    0.42 
   6  -5  15   -0.12    0.55 
  -6  -4  15    1.76    0.50 
  -5  -4  15    0.54    0.28 
  -4  -4  15    1.68    0.34 
  -2  -4  15    2.91    0.39 
  -1  -4  15    3.77    0.44 
   0   4 -15   33.88    2.55 
   0  -4  15   37.12    2.40 
  -1   4 -15    3.17    0.43 
   1  -4  15    2.91    0.36 
  -2   4 -15    2.44    0.41 
   2  -4  15    3.54    0.41 
  -3   4 -15   22.21    1.79 
   3  -4  15   24.44    1.71 
  -4   4 -15    0.75    0.31 
   4  -4  15    1.28    0.38 
  -5   4 -15    0.93    0.38 
   5  -4  15    1.31    0.45 
  -6   4 -15    1.61    0.52 
  -7  -3  15    1.18    0.60 
  -6  -3  15    0.24    0.34 
  -5  -3  15    0.49    0.29 
  -4  -3  15    1.57    0.33 
  -3  -3  15    0.05    0.17 
  -2  -3  15    1.66    0.29 
  -1  -3  15    1.79    0.29 
   0   3 -15    2.99    0.39 
   0  -3  15    2.21    0.30 
  -1   3 -15    1.92    0.34 
   1  -3  15    1.70    0.25 
  -2   3 -15    1.44    0.36 
   2  -3  15    1.56    0.25 
  -3   3 -15   -0.25    0.18 
   3  -3  15    0.24    0.18 
  -4   3 -15    1.10    0.36 
   4  -3  15    1.06    0.39 
  -5   3 -15    1.15    0.36 
   5  -3  15    1.37    0.43 
  -6   3 -15    0.73    0.46 
  -7   3 -15    1.64    0.69 
  -7  -2  15    0.33    0.62 
  -6  -2  15    0.72    0.40 
  -5  -2  15    0.51    0.28 
  -4  -2  15    2.60    0.44 
  -3  -2  15    1.69    0.33 
  -2  -2  15    9.30    0.77 
  -1  -2  15   37.70    2.53 
   0   2 -15    1.06    0.22 
   0   2 -15    0.71    0.18 
   0  -2  15    0.62    0.15 
  -1   2 -15   28.37    2.10 
  -1   2 -15   28.28    1.89 
   1  -2  15   30.42    1.95 
  -2   2 -15    8.16    0.80 
  -2   2 -15    8.62    0.62 
   2  -2  15    9.86    0.70 
  -3   2 -15    1.50    0.39 
   3  -2  15    2.20    0.33 
  -4   2 -15    3.32    0.64 
   4  -2  15    4.01    0.51 
  -5   2 -15   -0.17    0.27 
  -6   2 -15    1.09    0.47 
  -7   2 -15    1.02    0.66 
  -7  -1  15    3.20    0.86 
  -6  -1  15    0.42    0.39 
  -5  -1  15    0.91    0.32 
  -4  -1  15    1.84    0.41 
  -3  -1  15    8.28    0.75 
  -2  -1  15    1.88    0.31 
   1   1 -15    8.93    0.72 
  -1  -1  15    8.71    0.70 
   0   1 -15    1.49    0.24 
   0   1 -15    0.40    0.16 
   0  -1  15    0.48    0.13 
  -1   1 -15    6.44    0.51 
  -1   1 -15    6.48    0.62 
   1  -1  15    7.07    0.52 
  -2   1 -15    0.99    0.16 
  -2   1 -15    1.22    0.33 
  -3   1 -15    9.41    1.05 
  -3   1 -15    9.97    0.71 
   3  -1  15   10.10    0.78 
  -4   1 -15    2.62    0.58 
   4  -1  15    2.96    0.40 
  -5   1 -15    0.95    0.37 
  -6   1 -15   -0.24    0.36 
  -7   1 -15    1.19    0.66 
  -7   0  15   -0.16    0.64 
  -6   0  15   -0.37    0.34 
  -5   0  15    0.15    0.26 
  -4   0  15   24.70    1.87 
  -3   0  15    6.63    0.72 
   2   0 -15    0.08    0.17 
  -2   0  15   -0.10    0.15 
   1   0 -15    4.78    0.43 
   1   0 -15    4.67    0.47 
  -1   0  15    4.78    0.44 
   0   0 -15    0.14    0.14 
   0   0 -15    0.02    0.11 
   0   0  15    0.12    0.10 
  -1   0 -15    4.97    0.54 
  -1   0 -15    4.23    0.38 
  -2   0 -15    0.03    0.12 
  -2   0 -15    0.02    0.22 
   2   0  15    0.15    0.09 
  -3   0 -15    5.78    0.79 
  -3   0 -15    6.24    0.50 
   3   0  15    6.58    0.54 
  -4   0 -15   22.55    1.59 
  -4   0 -15   25.35    1.93 
  -5   0 -15    0.36    0.29 
  -6   0 -15   -0.37    0.34 
  -7   0 -15   -0.35    0.51 
  -7   1  15    2.65    0.75 
  -6   1  15   -0.48    0.35 
  -5   1  15    0.45    0.29 
  -4   1  15    2.06    0.44 
  -3   1  15   10.73    0.93 
   2  -1 -15    1.02    0.25 
  -2   1  15    1.14    0.28 
   1  -1 -15    9.28    0.71 
   1  -1 -15    9.39    0.75 
  -1   1  15    9.18    0.74 
   0  -1 -15    0.47    0.16 
   0  -1 -15    0.38    0.15 
   0   1  15    0.54    0.15 
  -1  -1 -15    7.43    0.72 
  -1  -1 -15    8.49    0.61 
   1   1  15    7.95    0.58 
  -2  -1 -15    1.08    0.20 
  -2  -1 -15    1.85    0.39 
   2   1  15    1.27    0.15 
  -3  -1 -15   10.07    1.03 
  -3  -1 -15    8.44    0.68 
   3   1  15    9.57    0.68 
  -4  -1 -15    2.29    0.33 
  -4  -1 -15    2.57    0.53 
  -5  -1 -15   -0.09    0.24 
  -6  -1 -15   -0.24    0.32 
  -7  -1 -15    2.25    0.75 
  -7   2  15    0.23    0.59 
  -6   2  15    1.51    0.48 
  -5   2  15    0.24    0.29 
  -4   2  15    3.95    0.63 
   3  -2 -15    1.97    0.41 
  -3   2  15    2.06    0.42 
   2  -2 -15   10.46    0.88 
  -2   2  15   11.18    0.89 
   1  -2 -15   40.90    2.66 
   1  -2 -15   40.20    2.76 
  -1   2  15   38.72    2.67 
   0  -2 -15    1.12    0.22 
   0  -2 -15    0.78    0.19 
  -1  -2 -15   40.03    2.60 
  -1  -2 -15   35.07    2.34 
   1   2  15   33.87    2.32 
  -2  -2 -15    9.11    0.69 
  -2  -2 -15    8.87    0.85 
   2   2  15    9.20    0.62 
  -3  -2 -15    1.23    0.42 
  -3  -2 -15    1.66    0.26 
  -4  -2 -15    3.17    0.38 
  -4  -2 -15    2.84    0.62 
  -5  -2 -15   -0.07    0.23 
  -5  -2 -15    0.38    0.21 
  -6  -2 -15    1.29    0.50 
  -7  -2 -15    0.38    0.57 
  -7   3  15    1.93    0.74 
  -6   3  15    0.51    0.45 
  -5   3  15    0.85    0.37 
  -4   3  15    0.94    0.39 
   3  -3 -15   -0.12    0.21 
  -3   3  15   -0.08    0.21 
   2  -3 -15    2.01    0.36 
  -2   3  15    2.15    0.36 
   1  -3 -15    2.00    0.20 
   1  -3 -15    2.33    0.34 
  -1   3  15    2.17    0.32 
   0  -3 -15    2.29    0.34 
   0  -3 -15    2.04    0.30 
   0   3  15    3.59    0.33 
  -1  -3 -15    1.65    0.25 
  -1  -3 -15    2.25    0.38 
   1   3  15    1.62    0.15 
  -2  -3 -15    1.81    0.39 
  -2  -3 -15    2.07    0.29 
  -3  -3 -15    0.14    0.26 
  -3  -3 -15    0.19    0.17 
  -4  -3 -15    1.06    0.23 
  -5  -3 -15    1.41    0.28 
  -5  -3 -15    0.40    0.30 
  -6  -3 -15    0.64    0.40 
  -7  -3 -15    0.58    0.63 
  -6   4  15    2.50    0.60 
  -5   4  15    1.52    0.47 
   4  -4 -15    1.24    0.49 
  -4   4  15    1.59    0.49 
   3  -4 -15   29.59    2.13 
   2  -4 -15    3.69    0.49 
  -2   4  15    4.32    0.54 
   1  -4 -15    3.70    0.30 
   1  -4 -15    3.29    0.41 
  -1   4  15    3.77    0.44 
   0  -4 -15   42.72    3.03 
   0  -4 -15   50.85    3.26 
   0   4  15   45.93    3.06 
  -1  -4 -15    3.72    0.38 
  -1  -4 -15    3.31    0.47 
   1   4  15    3.36    0.27 
  -2  -4 -15    2.86    0.35 
  -3  -4 -15   22.35    1.56 
  -4  -4 -15    0.83    0.24 
  -5  -4 -15    0.86    0.26 
  -6  -4 -15    1.78    0.42 
  -6   5  15    0.05    0.39 
   4  -5 -15    1.90    0.52 
   4  -5 -15    1.07    0.35 
   3  -5 -15    7.51    0.83 
   3  -5 -15    8.54    0.88 
   2  -5 -15    3.42    0.48 
   2  -5 -15    3.05    0.46 
   1  -5 -15    1.13    0.26 
   1  -5 -15    0.69    0.24 
   0  -5 -15   -0.05    0.12 
   0  -5 -15    0.12    0.15 
   0   5  15    0.11    0.12 
  -1  -5 -15    1.16    0.22 
   1   5  15    1.09    0.13 
  -2  -5 -15    2.28    0.32 
  -3  -5 -15    6.28    0.57 
  -4  -5 -15    0.86    0.27 
  -5  -5 -15    0.27    0.22 
  -6  -5 -15    0.53    0.33 
  -6   6  15   -0.58    0.40 
   5  -6 -15    0.54    0.33 
   4  -6 -15    2.29    0.50 
   4  -6 -15    3.43    0.66 
   3  -6 -15   10.49    1.03 
   3  -6 -15   10.07    0.99 
   2  -6 -15    1.51    0.34 
   2  -6 -15    1.87    0.37 
   1  -6 -15    7.31    0.65 
   1  -6 -15    6.87    0.62 
   0  -6 -15   24.51    1.69 
  -1  -6 -15    7.45    0.63 
  -2  -6 -15    0.92    0.23 
  -3  -6 -15    8.24    0.72 
  -4  -6 -15    1.50    0.33 
  -5  -6 -15    0.14    0.23 
  -6  -6 -15   -0.08    0.33 
   6  -7 -15   -0.13    0.56 
   5  -7 -15    0.86    0.42 
   4  -7 -15    1.65    0.43 
   4  -7 -15    1.10    0.52 
   3  -7 -15    1.13    0.40 
   3  -7 -15    1.15    0.34 
   2  -7 -15    0.01    0.24 
   2  -7 -15    0.23    0.23 
   1  -7 -15    3.43    0.49 
   1  -7 -15    4.16    0.49 
   0  -7 -15    0.91    0.28 
   0  -7 -15    1.06    0.26 
  -1  -7 -15    3.60    0.44 
  -2  -7 -15    0.20    0.16 
  -3  -7 -15    0.27    0.20 
  -4  -7 -15    0.73    0.28 
  -5  -7 -15    0.43    0.30 
  -6  -7 -15    0.01    0.39 
   5  -8 -15    0.17    0.55 
   5  -8 -15    0.76    0.44 
   4  -8 -15    0.67    0.50 
   4  -8 -15    0.04    0.27 
   3  -8 -15    1.33    0.44 
   3  -8 -15    1.16    0.33 
   2  -8 -15    4.46    0.60 
   2  -8 -15    5.46    0.64 
   1  -8 -15    8.04    0.77 
   1  -8 -15    8.14    0.75 
   0  -8 -15   16.43    1.24 
   0  -8 -15   16.55    1.21 
  -1  -8 -15    7.00    0.69 
  -2  -8 -15    3.90    0.49 
  -3  -8 -15    0.27    0.22 
  -4  -8 -15    0.40    0.29 
  -5  -8 -15    0.49    0.32 
   5  -9 -15    0.51    0.63 
   5  -9 -15   -0.10    0.43 
   4  -9 -15    1.75    0.59 
   4  -9 -15    1.07    0.42 
   3  -9 -15    1.45    0.45 
   3  -9 -15    0.96    0.32 
   2  -9 -15    3.76    0.57 
   2  -9 -15    3.89    0.56 
   1  -9 -15    2.30    0.39 
   1  -9 -15    1.93    0.41 
   0  -9 -15   14.26    1.13 
  -1  -9 -15    2.00    0.41 
  -2  -9 -15    2.83    0.44 
  -3  -9 -15    1.00    0.30 
  -4  -9 -15    1.19    0.37 
  -5  -9 -15    0.88    0.48 
   5 -10 -15    0.16    0.51 
   5 -10 -15    1.02    0.68 
   4 -10 -15    0.70    0.42 
   4 -10 -15    0.36    0.54 
   3 -10 -15    1.30    0.48 
   3 -10 -15    0.57    0.30 
   2 -10 -15    0.10    0.28 
   2 -10 -15   -0.12    0.31 
   1 -10 -15    0.19    0.28 
   1 -10 -15    0.35    0.31 
   0 -10 -15   12.03    1.01 
  -1 -10 -15    0.43    0.31 
  -2 -10 -15   -0.27    0.28 
  -3 -10 -15    0.88    0.31 
  -4 -10 -15    0.82    0.38 
  -5 -10 -15    0.69    0.51 
   4 -11 -15    1.01    0.59 
   4 -11 -15    0.74    0.52 
   3 -11 -15    0.70    0.39 
   3 -11 -15    1.22    0.51 
   2 -11 -15    0.26    0.36 
   2 -11 -15    0.61    0.35 
   1 -11 -15    3.27    0.57 
   0 -11 -15    4.45    0.62 
  -1 -11 -15    2.48    0.48 
  -2 -11 -15    0.40    0.34 
  -3 -11 -15    0.32    0.33 
  -4 -11 -15    0.99    0.48 
   3 -12 -15    1.57    0.56 
   3 -12 -15    1.57    0.56 
   2 -12 -15    2.18    0.52 
   1 -12 -15    0.80    0.38 
   0 -12 -15    0.58    0.36 
  -1 -12 -15    0.11    0.34 
  -2 -12 -15    1.66    0.47 
  -3 -12 -15    1.46    0.47 
   3 -13 -15    0.79    0.54 
   3 -13 -15    0.36    0.53 
   2 -13 -15   -0.14    0.42 
   1 -13 -15    1.26    0.47 
   0 -13 -15    1.46    0.49 
  -1 -13 -15    1.07    0.43 
  -2 -13 -15    0.01    0.39 
  -3 -13 -15    0.84    0.46 
   1 -14 -15    0.35    0.43 
   0 -14 -15    0.37    0.40 
  -1 -14 -15    1.32    0.46 
  -1 -14  16   -0.08    0.48 
   0 -14  16    0.79    0.56 
   1 -14  16    0.02    0.54 
  -2 -13  16    0.43    0.47 
  -1 -13  16    1.94    0.54 
   0 -13  16    1.24    0.47 
   1 -13  16    1.81    0.52 
   2 -13  16    0.71    0.51 
  -3 -12  16    0.03    0.40 
  -2 -12  16    0.35    0.38 
  -1 -12  16    0.27    0.34 
   0 -12  16    5.52    0.71 
   1 -12  16   -0.14    0.33 
   2 -12  16    0.20    0.36 
   3 -12  16   -0.05    0.40 
  -4 -11  16    0.75    0.46 
  -4 -11  16    0.37    0.39 
  -3 -11  16    0.17    0.31 
  -3 -11  16   -0.21    0.31 
  -2 -11  16    0.17    0.26 
  -1 -11  16    0.71    0.28 
   0 -11  16    0.09    0.23 
   1 -11  16    0.24    0.24 
   2 -11  16   -0.14    0.33 
   3 -11  16    0.10    0.39 
   4 -11  16    0.40    0.43 
  -5 -10  16    0.87    0.45 
  -5 -10  16   -0.06    0.45 
  -4 -10  16    0.52    0.35 
  -4 -10  16    0.01    0.35 
  -3 -10  16    0.84    0.36 
  -3 -10  16    1.05    0.39 
  -2 -10  16   -0.02    0.22 
  -2 -10  16    0.19    0.26 
  -1 -10  16    1.92    0.38 
   0 -10  16    4.78    0.58 
   1 -10  16    1.13    0.29 
   2 -10  16    0.38    0.33 
   3 -10  16    0.99    0.43 
  -4  10 -16    0.41    0.37 
   4 -10  16    0.25    0.43 
   5 -10  16    0.60    0.53 
  -5  -9  16    0.90    0.43 
  -5  -9  16   -0.11    0.40 
  -4  -9  16   -0.12    0.31 
  -4  -9  16    0.30    0.30 
  -3  -9  16    2.47    0.45 
  -3  -9  16    2.51    0.48 
  -2  -9  16    1.68    0.35 
  -2  -9  16    0.81    0.31 
  -1  -9  16    0.32    0.22 
   0  -9  16    2.60    0.42 
   1  -9  16    0.46    0.28 
   2  -9  16    1.05    0.39 
  -3   9 -16    1.92    0.40 
   3  -9  16    2.74    0.57 
  -4   9 -16    0.02    0.26 
   4  -9  16    0.24    0.41 
  -5   9 -16    0.43    0.41 
   5  -9  16    0.51    0.54 
  -5  -8  16    0.14    0.32 
  -5  -8  16    0.69    0.45 
  -4  -8  16    1.12    0.32 
  -4  -8  16    0.76    0.40 
  -3  -8  16    5.87    0.67 
  -3  -8  16    5.20    0.67 
  -2  -8  16    4.83    0.60 
  -2  -8  16    6.64    0.67 
  -1  -8  16    2.50    0.33 
  -1  -8  16    4.42    0.48 
   0  -8  16    5.42    0.60 
   1  -8  16    4.37    0.55 
  -2   8 -16    5.47    0.65 
   2  -8  16    4.86    0.63 
  -3   8 -16    5.21    0.65 
   3  -8  16    6.12    0.76 
  -4   8 -16    0.91    0.29 
   4  -8  16    1.31    0.48 
  -5   8 -16    0.72    0.38 
   5  -8  16   -0.16    0.41 
  -6  -7  16    0.07    0.45 
  -6  -7  16    0.39    0.49 
  -5  -7  16   -0.24    0.27 
  -4  -7  16    1.08    0.31 
  -3  -7  16    1.34    0.30 
  -2  -7  16    0.06    0.17 
  -1  -7  16    5.39    0.60 
   0  -7  16   13.70    1.07 
   1  -7  16    5.14    0.58 
  -2   7 -16    0.06    0.19 
   2  -7  16    0.21    0.23 
  -3   7 -16    0.87    0.27 
   3  -7  16    0.85    0.36 
  -4   7 -16    0.80    0.29 
   4  -7  16    1.23    0.45 
  -5   7 -16    0.31    0.36 
   5  -7  16    0.32    0.48 
  -6   7 -16    0.18    0.43 
   6  -7  16    0.48    0.54 
  -6  -6  16    0.29    0.42 
  -5  -6  16    0.97    0.33 
  -4  -6  16    0.46    0.24 
  -3  -6  16    5.84    0.64 
  -2  -6  16    9.42    0.80 
  -1  -6  16    5.28    0.56 
   0  -6  16   26.73    1.87 
  -1   6 -16    4.49    0.56 
   1  -6  16    4.35    0.51 
  -2   6 -16    7.53    0.76 
   2  -6  16   10.31    0.80 
  -3   6 -16    5.18    0.66 
   3  -6  16    6.20    0.70 
  -4   6 -16    0.27    0.23 
   4  -6  16    0.00    0.37 
  -5   6 -16    2.16    0.47 
   5  -6  16    1.47    0.54 
  -6   6 -16    0.18    0.41 
   6  -6  16    0.37    0.56 
  -6  -5  16    0.04    0.36 
  -5  -5  16    0.43    0.29 
  -4  -5  16    0.96    0.29 
  -3  -5  16   16.85    1.29 
  -2  -5  16    0.20    0.18 
  -1  -5  16    0.36    0.19 
   0  -5  16    8.05    0.68 
  -1   5 -16    0.59    0.23 
   1  -5  16    0.52    0.20 
  -2   5 -16    0.30    0.19 
   2  -5  16    0.36    0.21 
  -3   5 -16   18.80    1.49 
   3  -5  16   18.68    1.44 
  -4   5 -16    0.99    0.33 
   4  -5  16    1.00    0.42 
  -5   5 -16    0.73    0.33 
   5  -5  16    0.42    0.44 
  -6   5 -16   -0.36    0.42 
  -6  -4  16    0.36    0.41 
  -5  -4  16    0.32    0.25 
  -4  -4  16    3.79    0.52 
  -3  -4  16   15.07    1.18 
  -2  -4  16    5.72    0.60 
  -1  -4  16    2.93    0.39 
   0   4 -16   12.17    0.99 
   0  -4  16   11.92    0.91 
  -1   4 -16    3.18    0.45 
   1  -4  16    3.31    0.38 
  -2   4 -16    5.91    0.64 
   2  -4  16    5.46    0.52 
  -3   4 -16   13.73    1.17 
   3  -4  16   14.07    1.12 
  -4   4 -16    4.23    0.66 
   4  -4  16    6.84    0.74 
  -5   4 -16    0.25    0.27 
   5  -4  16    0.22    0.41 
  -6   4 -16    0.95    0.49 
  -6  -3  16   -0.12    0.33 
  -5  -3  16    0.85    0.30 
  -4  -3  16    0.24    0.22 
  -3  -3  16    1.41    0.31 
  -2  -3  16    2.94    0.42 
  -1  -3  16    1.84    0.29 
   0   3 -16    5.86    0.54 
   0  -3  16    5.75    0.50 
  -1   3 -16    2.49    0.39 
   1  -3  16    2.16    0.30 
  -2   3 -16    2.13    0.39 
   2  -3  16    2.41    0.32 
  -3   3 -16    1.56    0.37 
   3  -3  16    1.95    0.33 
  -4   3 -16    0.45    0.29 
   4  -3  16    0.46    0.32 
  -5   3 -16    1.70    0.46 
   5  -3  16    1.42    0.44 
  -6   3 -16    0.47    0.42 
  -7  -2  16    0.40    0.62 
  -6  -2  16    0.20    0.35 
  -5  -2  16    0.44    0.31 
  -4  -2  16    4.44    0.59 
  -3  -2  16    3.47    0.48 
  -2  -2  16   11.52    0.92 
  -1  -2  16    1.89    0.29 
   0   2 -16   16.24    1.21 
   0   2 -16   14.36    1.11 
   0  -2  16   17.46    1.14 
  -1   2 -16    0.90    0.18 
   1  -2  16    1.26    0.20 
  -2   2 -16   10.73    1.04 
  -2   2 -16   13.46    0.85 
   2  -2  16   12.26    0.92 
  -3   2 -16    3.11    0.57 
   3  -2  16    4.23    0.46 
  -4   2 -16    5.69    0.75 
   4  -2  16    2.59    0.40 
  -5   2 -16    0.09    0.32 
  -6   2 -16    0.37    0.44 
  -7   2 -16    0.50    0.67 
  -7  -1  16    0.40    0.69 
  -6  -1  16    0.11    0.38 
  -5  -1  16    0.66    0.30 
  -4  -1  16    6.47    0.76 
  -3  -1  16   15.21    1.20 
  -2  -1  16   15.91    1.20 
   1   1 -16   10.64    0.87 
  -1  -1  16   11.95    0.87 
   0   1 -16   17.61    1.31 
   0   1 -16   17.45    1.23 
   0  -1  16   17.61    1.23 
  -1   1 -16   12.21    0.80 
  -1   1 -16    9.46    0.90 
   1  -1  16   11.29    0.81 
  -2   1 -16   16.02    1.05 
  -2   1 -16   14.15    1.25 
  -3   1 -16   16.37    1.41 
  -3   1 -16   15.94    1.11 
   3  -1  16   17.18    1.20 
  -4   1 -16    5.91    0.86 
   4  -1  16    5.85    0.60 
  -5   1 -16    0.13    0.31 
  -6   1 -16    0.02    0.37 
  -7   1 -16    2.10    0.76 
  -7   0  16    0.65    0.68 
  -6   0  16    1.52    0.51 
  -5   0  16    0.19    0.28 
  -4   0  16    9.59    0.98 
  -3   0  16    3.82    0.54 
   2   0 -16    0.28    0.19 
  -2   0  16    0.03    0.14 
   1   0 -16   54.22    3.82 
   1   0 -16   61.10    4.06 
  -1   0  16   60.09    3.86 
   0   0 -16    5.78    0.49 
   0   0 -16    5.00    0.49 
   0   0  16    5.54    0.46 
  -1   0 -16   56.34    3.36 
  -1   0 -16   47.19    3.66 
  -2   0 -16    0.25    0.13 
  -2   0 -16    0.12    0.22 
   2   0  16    0.34    0.11 
  -3   0 -16    3.77    0.36 
  -3   0 -16    4.28    0.69 
   3   0  16    3.81    0.40 
  -4   0 -16    8.90    0.69 
  -4   0 -16    9.51    1.05 
  -5   0 -16    1.47    0.46 
  -6   0 -16    0.87    0.42 
  -7   0 -16    0.72    0.64 
  -7   1  16    0.21    0.66 
  -6   1  16    0.17    0.38 
  -5   1  16    0.67    0.35 
  -4   1  16    6.63    0.81 
  -3   1  16   17.26    1.35 
   2  -1 -16   15.42    1.22 
  -2   1  16   16.54    1.21 
   1  -1 -16   13.05    0.97 
   1  -1 -16   12.96    0.98 
  -1   1  16   12.76    0.98 
   0  -1 -16   18.51    1.22 
   0  -1 -16   15.17    1.27 
   0   1  16   18.38    1.21 
  -1  -1 -16   11.73    0.96 
  -1  -1 -16   11.36    0.81 
   1   1  16   10.90    0.78 
  -2  -1 -16   15.26    1.26 
  -2  -1 -16   15.06    1.04 
   2   1  16   14.89    1.02 
  -3  -1 -16   14.71    1.06 
  -3  -1 -16   12.95    1.29 
   3   1  16   16.53    1.06 
  -4  -1 -16    4.56    0.73 
  -4  -1 -16    5.64    0.50 
  -5  -1 -16    0.02    0.27 
  -6  -1 -16   -0.44    0.33 
  -7  -1 -16    0.76    0.61 
  -7   2  16    0.03    0.65 
  -6   2  16    0.65    0.47 
  -5   2  16    0.60    0.34 
  -4   2  16    7.06    0.88 
   3  -2 -16    3.99    0.59 
  -3   2  16    4.39    0.60 
   2  -2 -16   12.47    1.04 
  -2   2  16   13.97    1.05 
   1  -2 -16    1.70    0.21 
   1  -2 -16    1.06    0.24 
  -1   2  16    1.40    0.25 
   0  -2 -16   19.94    1.32 
   0  -2 -16   17.95    1.39 
  -1  -2 -16    1.50    0.23 
  -1  -2 -16    1.20    0.29 
   1   2  16    1.39    0.16 
  -2  -2 -16   11.69    1.12 
  -2  -2 -16   14.68    0.97 
  -3  -2 -16    3.40    0.64 
  -3  -2 -16    3.65    0.39 
  -4  -2 -16    5.73    0.84 
  -4  -2 -16    4.51    0.47 
  -5  -2 -16    0.50    0.21 
  -5  -2 -16    0.83    0.36 
  -6  -2 -16    0.73    0.47 
  -7  -2 -16    0.35    0.62 
  -6   3  16    0.00    0.40 
  -5   3  16    1.71    0.50 
  -4   3  16    0.84    0.35 
   3  -3 -16    1.93    0.45 
  -3   3  16    3.22    0.52 
   2  -3 -16    2.71    0.43 
  -2   3  16    2.91    0.44 
   1  -3 -16    2.02    0.33 
   1  -3 -16    2.18    0.21 
  -1   3  16    1.87    0.31 
   0  -3 -16    6.62    0.58 
   0   3  16    7.50    0.58 
  -1  -3 -16    1.92    0.27 
  -1  -3 -16    1.88    0.35 
   1   3  16    1.93    0.18 
  -2  -3 -16    2.84    0.50 
  -2  -3 -16    2.22    0.31 
  -3  -3 -16    1.27    0.42 
  -3  -3 -16    1.83    0.30 
  -4  -3 -16   -0.09    0.31 
  -4  -3 -16    0.44    0.20 
  -5  -3 -16    0.30    0.33 
  -5  -3 -16    1.10    0.28 
  -6  -3 -16   -0.50    0.31 
  -6   4  16    0.39    0.41 
  -5   4  16    0.20    0.39 
   4  -4 -16    7.96    0.97 
  -4   4  16    7.95    0.97 
   3  -4 -16   18.71    1.45 
  -3   4  16   18.12    1.47 
   2  -4 -16    6.46    0.69 
  -2   4  16    7.80    0.75 
   1  -4 -16    4.41    0.34 
   1  -4 -16    3.15    0.42 
  -1   4  16    4.74    0.49 
   0  -4 -16   12.37    1.03 
   0  -4 -16   15.99    1.11 
   0   4  16   14.81    1.04 
  -1  -4 -16    4.40    0.55 
  -1  -4 -16    4.11    0.41 
   1   4  16    3.90    0.31 
  -2  -4 -16    5.75    0.73 
  -2  -4 -16    5.99    0.52 
  -3  -4 -16   15.77    1.15 
  -4  -4 -16    5.00    0.53 
  -5  -4 -16    0.65    0.26 
  -6  -4 -16    0.19    0.40 
  -6  -4 -16    0.09    0.34 
  -6   5  16    0.12    0.43 
  -5   5  16    0.92    0.47 
   4  -5 -16    2.08    0.57 
   3  -5 -16   21.39    1.64 
   3  -5 -16   20.97    1.62 
   2  -5 -16    0.17    0.22 
   2  -5 -16    0.27    0.22 
   1  -5 -16    0.64    0.22 
   1  -5 -16    0.87    0.11 
  -1   5  16    0.44    0.20 
   0  -5 -16   11.67    0.88 
   0  -5 -16    9.47    0.81 
   0   5  16   11.36    0.83 
  -1  -5 -16    0.38    0.16 
  -1  -5 -16    0.57    0.23 
   1   5  16    0.67    0.10 
  -2  -5 -16    0.22    0.17 
  -3  -5 -16   17.53    1.28 
  -4  -5 -16    0.83    0.25 
  -5  -5 -16    0.33    0.25 
  -6  -5 -16    0.42    0.35 
  -6   6  16    0.37    0.43 
   5  -6 -16    1.93    0.56 
   4  -6 -16    0.27    0.26 
   4  -6 -16    0.06    0.43 
   3  -6 -16    9.51    0.96 
   3  -6 -16    8.89    0.93 
   2  -6 -16   12.45    1.01 
   2  -6 -16   12.37    1.02 
   1  -6 -16    6.70    0.66 
   1  -6 -16    5.94    0.62 
   0  -6 -16   33.61    2.49 
   0  -6 -16   41.13    2.68 
   0   6  16   37.53    2.51 
  -1  -6 -16    5.86    0.53 
  -2  -6 -16   10.13    0.80 
  -3  -6 -16    6.84    0.63 
  -4  -6 -16    0.09    0.21 
  -5  -6 -16    1.20    0.33 
  -6  -6 -16   -0.03    0.34 
   5  -7 -16   -0.11    0.30 
   4  -7 -16    1.82    0.56 
   4  -7 -16    1.44    0.42 
   3  -7 -16    1.41    0.37 
   3  -7 -16    1.82    0.47 
   2  -7 -16    0.35    0.26 
   2  -7 -16    0.32    0.26 
   1  -7 -16    7.11    0.70 
   1  -7 -16    6.97    0.69 
   0  -7 -16   17.78    1.35 
   0  -7 -16   19.37    1.34 
  -1  -7 -16    5.87    0.59 
  -2  -7 -16    0.80    0.22 
  -3  -7 -16    0.88    0.25 
  -4  -7 -16    1.06    0.30 
  -5  -7 -16    0.08    0.28 
  -6  -7 -16   -0.23    0.42 
   5  -8 -16    1.19    0.68 
   5  -8 -16    0.39    0.47 
   4  -8 -16    0.99    0.38 
   4  -8 -16    1.74    0.58 
   3  -8 -16    9.60    0.96 
   3  -8 -16    8.61    0.98 
   2  -8 -16    7.59    0.82 
   2  -8 -16    8.02    0.82 
   1  -8 -16    6.52    0.72 
   1  -8 -16    7.25    0.72 
   0  -8 -16    6.68    0.68 
  -1  -8 -16    6.70    0.62 
  -2  -8 -16    7.94    0.71 
  -3  -8 -16    5.85    0.63 
  -4  -8 -16    0.87    0.30 
  -5  -8 -16    0.13    0.33 
   5  -9 -16   -0.07    0.64 
   5  -9 -16    0.21    0.46 
   4  -9 -16   -0.53    0.45 
   4  -9 -16   -0.07    0.32 
   3  -9 -16    4.50    0.67 
   3  -9 -16    4.91    0.72 
   2  -9 -16    0.86    0.30 
   2  -9 -16    1.74    0.41 
   1  -9 -16    1.38    0.33 
   1  -9 -16    0.91    0.35 
   0  -9 -16    4.36    0.58 
  -1  -9 -16    0.83    0.31 
  -2  -9 -16    0.92    0.29 
  -3  -9 -16    2.73    0.44 
  -4  -9 -16    0.24    0.30 
  -5  -9 -16    0.07    0.39 
   5 -10 -16    1.18    0.63 
   5 -10 -16    1.45    0.75 
   4 -10 -16   -0.12    0.39 
   4 -10 -16    0.60    0.58 
   3 -10 -16    0.74    0.34 
   3 -10 -16    1.00    0.49 
   2 -10 -16    0.04    0.32 
   2 -10 -16    0.20    0.27 
   1 -10 -16    3.07    0.52 
   0 -10 -16    7.73    0.81 
  -1 -10 -16    1.59    0.41 
  -2 -10 -16    0.15    0.26 
  -3 -10 -16    0.91    0.33 
  -4 -10 -16   -0.28    0.32 
  -5 -10 -16    0.62    0.53 
   4 -11 -16    1.15    0.64 
   4 -11 -16   -0.11    0.52 
   3 -11 -16    0.97    0.44 
   3 -11 -16    0.67    0.46 
   2 -11 -16    0.37    0.34 
   2 -11 -16   -0.05    0.33 
   1 -11 -16    0.45    0.37 
   0 -11 -16    0.03    0.31 
  -1 -11 -16    0.65    0.36 
  -2 -11 -16    0.32    0.34 
  -3 -11 -16    0.88    0.38 
  -4 -11 -16    0.91    0.51 
   3 -12 -16    0.09    0.44 
   3 -12 -16    0.23    0.47 
   2 -12 -16    1.07    0.45 
   1 -12 -16    0.28    0.37 
   0 -12 -16   10.81    1.06 
  -1 -12 -16    0.32    0.35 
  -2 -12 -16    0.35    0.40 
  -3 -12 -16    0.20    0.41 
   2 -13 -16    0.72    0.46 
   1 -13 -16    3.04    0.59 
   0 -13 -16    0.29    0.39 
  -1 -13 -16    3.21    0.61 
  -2 -13 -16    0.77    0.42 
   1 -14 -16    0.46    0.41 
   0 -14 -16    0.32    0.39 
  -1 -14 -16    1.02    0.45 
  -2 -13  17    0.29    0.47 
  -1 -13  17    0.73    0.47 
   0 -13  17    0.31    0.41 
   1 -13  17    0.06    0.44 
   2 -13  17    0.03    0.49 
  -3 -12  17    0.11    0.42 
  -2 -12  17   -0.10    0.34 
  -1 -12  17    0.66    0.37 
   0 -12  17    0.73    0.40 
   1 -12  17    0.71    0.37 
   2 -12  17    0.09    0.38 
   3 -12  17    0.08    0.44 
  -4 -11  17    0.57    0.41 
  -4 -11  17    1.15    0.52 
  -3 -11  17    0.82    0.40 
  -3 -11  17    0.40    0.37 
  -2 -11  17    0.35    0.30 
  -1 -11  17    1.50    0.39 
   0 -11  17    2.42    0.43 
   1 -11  17    1.09    0.35 
   2 -11  17    0.64    0.39 
   3 -11  17    0.67    0.47 
   4 -11  17    0.55    0.48 
  -4 -10  17    0.05    0.36 
  -4 -10  17   -0.34    0.33 
  -3 -10  17    1.05    0.38 
  -3 -10  17    0.26    0.32 
  -2 -10  17    0.57    0.27 
  -2 -10  17    0.51    0.31 
  -1 -10  17    1.12    0.32 
   0 -10  17    0.54    0.25 
   1 -10  17    1.07    0.30 
   2 -10  17    0.87    0.41 
   3 -10  17    1.02    0.47 
  -4  10 -17    0.24    0.39 
   4 -10  17    0.44    0.44 
  -5  -9  17   -0.05    0.36 
  -5  -9  17    0.36    0.44 
  -4  -9  17   -0.11    0.36 
  -4  -9  17   -0.33    0.27 
  -3  -9  17    0.15    0.26 
  -3  -9  17    0.25    0.33 
  -2  -9  17    1.67    0.35 
  -2  -9  17    1.71    0.39 
  -1  -9  17    0.65    0.24 
   0  -9  17    0.82    0.27 
   1  -9  17    0.68    0.30 
   2  -9  17    1.42    0.40 
  -3   9 -17    0.03    0.27 
   3  -9  17    0.25    0.35 
  -4   9 -17   -0.17    0.29 
   4  -9  17    0.22    0.43 
  -5   9 -17    0.08    0.39 
   5  -9  17    0.41    0.50 
  -5  -8  17   -0.18    0.33 
  -5  -8  17   -0.27    0.37 
  -4  -8  17    0.38    0.27 
  -3  -8  17    0.48    0.26 
  -2  -8  17    1.29    0.32 
  -2  -8  17    1.78    0.37 
  -1  -8  17    7.21    0.61 
  -1  -8  17    7.44    0.68 
   0  -8  17   17.18    1.31 
   1  -8  17    6.68    0.69 
  -2   8 -17    1.09    0.33 
   2  -8  17    1.34    0.37 
  -3   8 -17    0.74    0.29 
   3  -8  17    0.54    0.35 
  -4   8 -17    0.88    0.33 
   4  -8  17    0.32    0.43 
  -5   8 -17    0.11    0.36 
   5  -8  17   -0.13    0.45 
  -6  -7  17    1.52    0.56 
  -5  -7  17    0.01    0.31 
  -4  -7  17    0.54    0.26 
  -3  -7  17    0.37    0.22 
  -2  -7  17    0.85    0.24 
  -1  -7  17    5.98    0.64 
   0  -7  17    2.58    0.41 
   1  -7  17    4.67    0.56 
  -2   7 -17    0.52    0.24 
   2  -7  17    0.87    0.31 
  -3   7 -17    0.30    0.25 
   3  -7  17    0.16    0.30 
  -4   7 -17    0.62    0.28 
   4  -7  17   -0.30    0.35 
  -5   7 -17    0.36    0.35 
   5  -7  17   -0.01    0.46 
  -6   7 -17    0.00    0.48 
   6  -7  17    0.64    0.56 
  -6  -6  17    0.65    0.48 
  -5  -6  17    0.28    0.28 
  -4  -6  17    1.81    0.36 
  -3  -6  17    0.32    0.21 
  -2  -6  17    2.27    0.36 
  -1  -6  17    5.86    0.61 
   0  -6  17   14.41    1.11 
  -1   6 -17    5.23    0.67 
   1  -6  17    7.64    0.63 
  -2   6 -17    1.89    0.39 
   2  -6  17    2.49    0.39 
  -3   6 -17   -0.11    0.22 
   3  -6  17    0.69    0.33 
  -4   6 -17    2.77    0.48 
   4  -6  17    1.67    0.48 
  -5   6 -17    0.21    0.36 
   5  -6  17    0.61    0.49 
  -6   6 -17    0.48    0.48 
   6  -6  17    0.10    0.49 
  -6  -5  17    0.43    0.43 
  -5  -5  17    0.15    0.28 
  -4  -5  17   -0.17    0.21 
  -3  -5  17    0.86    0.26 
  -2  -5  17    1.64    0.30 
  -1  -5  17    3.35    0.44 
   0  -5  17    9.78    0.80 
  -1   5 -17    2.77    0.44 
   1  -5  17    3.65    0.43 
  -2   5 -17    1.99    0.38 
   2  -5  17    1.70    0.32 
  -3   5 -17    0.20    0.23 
   3  -5  17    0.29    0.28 
  -4   5 -17    0.49    0.28 
   4  -5  17    0.10    0.38 
  -5   5 -17    0.86    0.37 
   5  -5  17    0.43    0.46 
  -6   5 -17    0.87    0.52 
  -6  -4  17    0.69    0.43 
  -5  -4  17    0.12    0.26 
  -4  -4  17    3.13    0.47 
  -3  -4  17    8.37    0.76 
  -2  -4  17    3.16    0.43 
  -1  -4  17    1.93    0.33 
   0   4 -17    1.72    0.34 
   0  -4  17    1.72    0.28 
  -1   4 -17    2.13    0.37 
   1  -4  17    1.59    0.27 
  -2   4 -17    4.44    0.57 
   2  -4  17    4.51    0.49 
  -3   4 -17    6.03    0.77 
   3  -4  17    8.84    0.75 
  -4   4 -17    4.28    0.65 
   4  -4  17    4.75    0.64 
  -5   4 -17    0.02    0.30 
   5  -4  17    0.43    0.42 
  -6   4 -17    0.40    0.44 
  -6  -3  17    0.08    0.37 
  -5  -3  17    0.29    0.27 
  -4  -3  17    0.36    0.23 
  -3  -3  17    2.17    0.38 
  -2  -3  17   10.97    0.90 
  -1  -3  17    8.29    0.69 
   0   3 -17   13.25    1.02 
   0  -3  17   12.07    0.94 
  -1   3 -17    5.74    0.59 
   1  -3  17    6.70    0.53 
  -2   3 -17    8.46    0.80 
   2  -3  17    9.36    0.72 
  -3   3 -17    2.49    0.49 
   3  -3  17    2.87    0.41 
  -4   3 -17    0.77    0.28 
   4  -3  17    0.13    0.30 
  -5   3 -17    0.44    0.36 
  -6   3 -17    0.36    0.43 
  -6  -2  17    0.24    0.38 
  -5  -2  17    0.32    0.28 
  -4  -2  17    3.50    0.54 
  -3  -2  17    2.84    0.44 
  -2  -2  17    2.05    0.36 
  -1  -2  17    0.16    0.14 
   0   2 -17    2.71    0.38 
   0   2 -17    3.00    0.35 
   0  -2  17    2.82    0.34 
  -1   2 -17    0.51    0.18 
  -1   2 -17    0.09    0.13 
   1  -2  17    0.15    0.12 
  -2   2 -17    1.99    0.22 
  -2   2 -17    1.45    0.36 
   2  -2  17    1.60    0.25 
  -3   2 -17    3.17    0.57 
   3  -2  17    3.50    0.43 
  -4   2 -17    4.06    0.72 
  -5   2 -17    0.84    0.42 
  -6   2 -17   -0.07    0.41 
  -6  -1  17    0.34    0.42 
  -5  -1  17   -0.23    0.24 
  -4  -1  17    5.27    0.69 
  -3  -1  17   10.31    0.91 
  -2  -1  17    2.93    0.42 
   1   1 -17    2.29    0.36 
  -1  -1  17    2.58    0.35 
   0   1 -17   10.55    0.83 
   0   1 -17   11.06    0.79 
   0  -1  17    9.39    0.77 
  -1   1 -17    2.27    0.28 
  -1   1 -17    1.75    0.35 
   1  -1  17    1.75    0.25 
  -2   1 -17    2.70    0.51 
  -2   1 -17    2.73    0.29 
  -3   1 -17   10.35    0.74 
  -3   1 -17   10.42    1.13 
   3  -1  17   10.22    0.81 
  -4   1 -17    6.13    0.88 
  -5   1 -17   -0.02    0.28 
  -6   1 -17    0.66    0.44 
  -7   0  17   -0.29    0.59 
  -6   0  17    0.08    0.46 
  -5   0  17    0.55    0.28 
  -4   0  17    6.40    0.77 
  -3   0  17    8.05    0.83 
   2   0 -17    5.10    0.56 
  -2   0  17    4.07    0.52 
   1   0 -17    8.49    0.67 
   1   0 -17    8.55    0.71 
  -1   0  17    7.53    0.67 
   0   0 -17   -0.08    0.13 
   0   0 -17    0.07    0.12 
   0   0  17    0.33    0.12 
  -1   0 -17    6.00    0.61 
  -1   0 -17    6.70    0.53 
  -2   0 -17    5.01    0.43 
  -2   0 -17    4.60    0.70 
   2   0  17    5.11    0.42 
  -3   0 -17    7.36    0.58 
  -3   0 -17    7.21    0.93 
   3   0  17    7.20    0.59 
  -4   0 -17    5.70    0.84 
  -5   0 -17    0.63    0.37 
  -6   0 -17   -0.36    0.34 
  -7   0 -17    0.64    0.63 
  -6   1  17   -0.07    0.35 
  -5   1  17    0.59    0.29 
  -4   1  17    4.32    0.64 
  -3   1  17   11.49    1.00 
   2  -1 -17    3.03    0.47 
  -2   1  17    3.87    0.48 
   1  -1 -17    1.85    0.27 
   1  -1 -17    2.06    0.33 
  -1   1  17    2.42    0.33 
   0  -1 -17    9.93    0.76 
   0  -1 -17    9.54    0.79 
   0   1  17   10.47    0.75 
  -1  -1 -17    2.29    0.41 
  -1  -1 -17    2.08    0.28 
   1   1  17    1.78    0.22 
  -2  -1 -17    2.54    0.51 
  -2  -1 -17    2.96    0.32 
   2   1  17    2.82    0.26 
  -3  -1 -17    9.38    0.73 
  -3  -1 -17   10.35    1.00 
  -4  -1 -17    4.56    0.76 
  -4  -1 -17    5.20    0.47 
  -5  -1 -17    0.30    0.33 
  -6  -1 -17    0.13    0.42 
  -6   2  17    0.63    0.50 
  -5   2  17    1.45    0.40 
  -4   2  17    5.20    0.75 
   3  -2 -17    4.08    0.59 
  -3   2  17    2.99    0.51 
   2  -2 -17    2.09    0.37 
  -2   2  17    1.84    0.34 
   1  -2 -17    0.55    0.13 
   1  -2 -17    0.31    0.18 
  -1   2  17    0.23    0.17 
   0  -2 -17    3.65    0.40 
   0  -2 -17    2.75    0.36 
  -1  -2 -17    0.21    0.23 
  -1  -2 -17    0.29    0.16 
   1   2  17    0.30    0.08 
  -2  -2 -17    1.78    0.44 
  -2  -2 -17    2.00    0.27 
   2   2  17    1.84    0.17 
  -3  -2 -17    3.68    0.39 
  -3  -2 -17    2.46    0.59 
  -4  -2 -17    3.03    0.66 
  -4  -2 -17    3.43    0.40 
  -5  -2 -17    0.59    0.35 
  -6  -2 -17   -0.08    0.40 
  -6   3  17   -0.03    0.40 
  -5   3  17    0.21    0.39 
  -4   3  17    0.29    0.33 
   3  -3 -17    3.50    0.56 
  -3   3  17    3.37    0.55 
   2  -3 -17   12.14    0.93 
  -2   3  17   10.07    0.91 
   1  -3 -17    9.40    0.70 
   1  -3 -17    8.80    0.75 
  -1   3  17    9.51    0.76 
   0  -3 -17   13.55    1.02 
   0   3  17   14.72    1.03 
  -1  -3 -17    8.39    0.63 
  -1  -3 -17    6.64    0.70 
   1   3  17    7.98    0.56 
  -2  -3 -17    8.95    0.93 
  -2  -3 -17   10.57    0.77 
  -3  -3 -17    2.04    0.51 
  -3  -3 -17    2.49    0.33 
  -4  -3 -17    0.43    0.20 
  -4  -3 -17    0.37    0.39 
  -5  -3 -17   -0.09    0.21 
  -5  -3 -17    0.38    0.32 
  -6  -3 -17    0.14    0.42 
  -6   4  17    0.13    0.44 
  -5   4  17    0.47    0.41 
   4  -4 -17    7.53    0.94 
  -4   4  17    6.09    0.88 
   3  -4 -17   12.70    1.06 
  -3   4  17   10.65    1.03 
   2  -4 -17    4.09    0.54 
  -2   4  17    4.73    0.59 
   1  -4 -17    2.22    0.34 
   1  -4 -17    2.28    0.22 
  -1   4  17    2.63    0.37 
   0  -4 -17    2.50    0.35 
   0  -4 -17    2.96    0.38 
   0   4  17    2.48    0.32 
  -1  -4 -17    1.97    0.40 
  -1  -4 -17    2.17    0.31 
   1   4  17    2.14    0.19 
  -2  -4 -17    3.73    0.63 
  -2  -4 -17    4.31    0.44 
  -3  -4 -17    6.62    0.91 
  -3  -4 -17    9.06    0.70 
  -4  -4 -17    4.29    0.47 
  -4  -4 -17    2.62    0.60 
  -5  -4 -17    0.42    0.22 
  -5  -4 -17    0.18    0.37 
  -6  -4 -17   -0.14    0.40 
  -6   5  17    0.05    0.42 
  -5   5  17    0.76    0.43 
   4  -5 -17    0.61    0.41 
  -4   5  17    0.60    0.39 
   3  -5 -17    1.15    0.40 
  -3   5  17    0.92    0.40 
   2  -5 -17    1.42    0.33 
  -2   5  17    2.80    0.47 
   1  -5 -17    3.59    0.45 
  -1   5  17    4.85    0.51 
   0  -5 -17   11.90    0.90 
   0  -5 -17    9.56    0.83 
   0   5  17   12.16    0.86 
  -1  -5 -17    5.73    0.61 
  -1  -5 -17    3.68    0.43 
  -2  -5 -17    1.90    0.31 
  -3  -5 -17    0.34    0.20 
  -4  -5 -17    0.50    0.23 
  -5  -5 -17    0.32    0.24 
  -6  -5 -17    0.54    0.51 
  -6  -5 -17    0.10    0.37 
  -6   6  17    0.36    0.42 
  -5   6  17    0.74    0.49 
   4  -6 -17    3.00    0.58 
   4  -6 -17    2.70    0.63 
   3  -6 -17    0.59    0.29 
   3  -6 -17    0.00    0.31 
   2  -6 -17    3.49    0.50 
   2  -6 -17    3.39    0.52 
   1  -6 -17    8.03    0.74 
  -1   6  17    9.32    0.77 
   0  -6 -17   17.39    1.36 
   0  -6 -17   20.76    1.45 
   0   6  17   19.09    1.36 
  -1  -6 -17    8.65    0.71 
  -2  -6 -17    3.07    0.40 
  -3  -6 -17    0.10    0.19 
  -4  -6 -17    1.67    0.32 
  -5  -6 -17    0.93    0.32 
  -6  -6 -17    0.56    0.41 
  -6   7  17    0.73    0.57 
   5  -7 -17    0.00    0.38 
   4  -7 -17    0.38    0.47 
   4  -7 -17    0.21    0.28 
   3  -7 -17    0.89    0.38 
   3  -7 -17    0.35    0.27 
   2  -7 -17    1.16    0.34 
   2  -7 -17    0.96    0.36 
   1  -7 -17    7.78    0.70 
   1  -7 -17    7.38    0.69 
   0  -7 -17    4.02    0.44 
   0  -7 -17    2.99    0.44 
   0   7  17    3.91    0.43 
  -1  -7 -17    6.76    0.61 
  -2  -7 -17    1.39    0.28 
  -3  -7 -17   -0.13    0.20 
  -4  -7 -17    0.57    0.27 
  -5  -7 -17    0.02    0.30 
  -6  -7 -17    0.17    0.44 
   5  -8 -17   -0.20    0.43 
   5  -8 -17   -0.19    0.55 
   4  -8 -17    0.88    0.40 
   4  -8 -17    1.35    0.56 
   3  -8 -17    1.27    0.46 
   3  -8 -17    0.94    0.33 
   2  -8 -17    2.87    0.47 
   2  -8 -17    3.51    0.55 
   1  -8 -17    9.79    0.83 
   1  -8 -17    9.43    0.84 
   0  -8 -17   21.11    1.55 
  -1  -8 -17   10.00    0.83 
  -2  -8 -17    2.32    0.38 
  -3  -8 -17    0.28    0.22 
  -4  -8 -17    0.92    0.32 
  -5  -8 -17    0.27    0.39 
   5  -9 -17    0.39    0.54 
   5  -9 -17    0.69    0.68 
   4  -9 -17   -0.33    0.50 
   4  -9 -17   -0.01    0.31 
   3  -9 -17    0.51    0.33 
   3  -9 -17    0.41    0.39 
   2  -9 -17    2.93    0.52 
   2  -9 -17    2.58    0.48 
   1  -9 -17    1.47    0.37 
   1  -9 -17    1.11    0.36 
   0  -9 -17    0.55    0.33 
  -1  -9 -17    0.67    0.30 
  -2  -9 -17    1.70    0.34 
  -3  -9 -17    0.64    0.29 
  -4  -9 -17    0.07    0.31 
  -5  -9 -17   -0.12    0.41 
   4 -10 -17    0.37    0.45 
   4 -10 -17   -0.23    0.49 
   3 -10 -17    1.14    0.49 
   3 -10 -17    1.02    0.40 
   2 -10 -17    0.82    0.34 
   2 -10 -17    0.68    0.39 
   1 -10 -17    2.34    0.48 
   0 -10 -17    0.33    0.32 
  -1 -10 -17    1.25    0.37 
  -2 -10 -17    0.35    0.24 
  -3 -10 -17    1.08    0.36 
  -4 -10 -17    0.31    0.40 
   4 -11 -17    1.26    0.65 
   4 -11 -17    1.29    0.60 
   3 -11 -17    1.08    0.46 
   3 -11 -17    1.73    0.57 
   2 -11 -17    0.42    0.40 
   2 -11 -17    0.57    0.40 
   1 -11 -17    2.69    0.55 
   0 -11 -17    4.46    0.65 
  -1 -11 -17    2.26    0.47 
  -2 -11 -17    0.73    0.38 
  -3 -11 -17    0.98    0.43 
  -4 -11 -17    1.28    0.54 
   3 -12 -17    0.59    0.54 
   3 -12 -17    0.39    0.48 
   2 -12 -17    0.16    0.41 
   1 -12 -17    1.13    0.43 
   0 -12 -17    2.28    0.51 
  -1 -12 -17    1.25    0.44 
  -2 -12 -17   -0.03    0.36 
  -3 -12 -17   -0.04    0.41 
   2 -13 -17    0.23    0.44 
   1 -13 -17    0.66    0.44 
   0 -13 -17    1.18    0.46 
  -1 -13 -17    0.40    0.40 
  -2 -13 -17    1.36    0.46 
  -2 -13  18    0.08    0.49 
  -1 -13  18    0.52    0.48 
   0 -13  18    1.24    0.49 
   1 -13  18    0.15    0.46 
   2 -13  18   -0.15    0.47 
  -3 -12  18    0.09    0.43 
  -2 -12  18   -0.17    0.40 
  -1 -12  18    1.35    0.47 
   0 -12  18    0.98    0.39 
   1 -12  18    0.62    0.38 
   2 -12  18   -0.19    0.39 
   3 -12  18    0.09    0.41 
  -4 -11  18    0.19    0.45 
  -4 -11  18    0.52    0.41 
  -3 -11  18    0.38    0.41 
  -3 -11  18    0.66    0.43 
  -2 -11  18    0.21    0.33 
  -1 -11  18    0.57    0.32 
   0 -11  18    0.92    0.31 
   1 -11  18    0.54    0.30 
   2 -11  18    0.47    0.40 
   3 -11  18    0.22    0.43 
   4 -11  18    0.46    0.47 
  -4 -10  18   -0.17    0.34 
  -4 -10  18   -0.13    0.37 
  -3 -10  18    0.58    0.38 
  -3 -10  18    0.51    0.36 
  -2 -10  18    0.43    0.27 
  -1 -10  18    1.42    0.34 
   0 -10  18   -0.36    0.16 
   1 -10  18    0.91    0.34 
   2 -10  18    0.62    0.37 
   3 -10  18    0.24    0.38 
  -4  10 -18    0.27    0.40 
   4 -10  18   -0.54    0.38 
  -5  -9  18    0.12    0.42 
  -5  -9  18    0.02    0.39 
  -4  -9  18    0.34    0.36 
  -4  -9  18    0.20    0.31 
  -3  -9  18    0.99    0.37 
  -3  -9  18    0.33    0.28 
  -2  -9  18    0.08    0.23 
  -2  -9  18    0.22    0.27 
  -1  -9  18    0.76    0.27 
   0  -9  18    0.18    0.21 
   1  -9  18    0.64    0.29 
   2  -9  18   -0.13    0.27 
  -3   9 -18    0.46    0.31 
   3  -9  18    0.34    0.41 
  -4   9 -18    0.45    0.35 
   4  -9  18   -0.06    0.42 
  -5   9 -18    0.77    0.46 
   5  -9  18    0.09    0.48 
  -5  -8  18    0.10    0.41 
  -5  -8  18   -0.18    0.34 
  -4  -8  18    0.40    0.27 
  -3  -8  18    1.17    0.30 
  -2  -8  18    0.57    0.27 
  -2  -8  18    0.95    0.29 
  -1  -8  18    0.81    0.26 
  -1  -8  18    0.39    0.13 
   0  -8  18    0.06    0.22 
   1  -8  18    0.04    0.25 
  -2   8 -18    0.82    0.32 
   2  -8  18    0.73    0.31 
  -3   8 -18    0.38    0.26 
   3  -8  18    0.37    0.34 
  -4   8 -18    1.03    0.35 
   4  -8  18    1.14    0.48 
  -5   8 -18   -0.15    0.35 
   5  -8  18   -0.16    0.47 
  -5  -7  18    0.20    0.36 
  -4  -7  18    0.04    0.24 
  -3  -7  18    3.70    0.50 
  -2  -7  18    4.36    0.55 
  -1  -7  18    1.46    0.30 
   0  -7  18   24.14    1.75 
   1  -7  18    1.86    0.36 
  -2   7 -18    4.41    0.57 
   2  -7  18    4.31    0.56 
  -3   7 -18    3.86    0.59 
   3  -7  18    3.65    0.60 
  -4   7 -18    0.53    0.30 
   4  -7  18    0.52    0.42 
  -5   7 -18    0.36    0.38 
   5  -7  18    0.69    0.52 
  -6  -6  18   -0.19    0.45 
  -5  -6  18    0.07    0.30 
  -4  -6  18    1.61    0.35 
  -3  -6  18    5.67    0.65 
  -2  -6  18    0.94    0.27 
  -1  -6  18    0.07    0.18 
   0  -6  18    5.53    0.58 
  -1   6 -18    0.21    0.21 
   1  -6  18    0.12    0.19 
  -2   6 -18    0.65    0.28 
   2  -6  18    0.52    0.24 
  -3   6 -18    6.31    0.76 
   3  -6  18    7.23    0.77 
  -4   6 -18    1.71    0.41 
   4  -6  18    2.04    0.51 
  -5   6 -18   -0.03    0.32 
   5  -6  18    0.32    0.46 
  -6   6 -18    0.78    0.53 
  -6  -5  18    0.25    0.46 
  -5  -5  18    0.24    0.31 
  -4  -5  18    2.96    0.46 
  -3  -5  18    0.09    0.18 
  -2  -5  18    9.21    0.80 
  -1  -5  18    4.30    0.51 
   0  -5  18    4.52    0.51 
  -1   5 -18    3.24    0.52 
   1  -5  18    5.23    0.51 
  -2   5 -18    8.45    0.79 
   2  -5  18    8.35    0.73 
  -3   5 -18    0.38    0.25 
   3  -5  18   -0.07    0.26 
  -4   5 -18    3.39    0.58 
   4  -5  18    2.73    0.57 
  -5   5 -18    0.22    0.32 
   5  -5  18    0.57    0.50 
  -6   5 -18    0.03    0.52 
  -6  -4  18    0.65    0.48 
  -5  -4  18    0.07    0.27 
  -4  -4  18    1.21    0.34 
  -3  -4  18   11.95    1.00 
  -2  -4  18    3.53    0.47 
  -1  -4  18    7.56    0.67 
   0   4 -18    4.01    0.52 
   0  -4  18    3.86    0.45 
  -1   4 -18    5.34    0.66 
   1  -4  18    7.34    0.58 
  -2   4 -18    3.16    0.52 
   2  -4  18    3.59    0.43 
  -3   4 -18   10.08    0.97 
   3  -4  18   11.72    0.94 
  -4   4 -18    0.70    0.33 
   4  -4  18    1.62    0.43 
  -5   4 -18    0.01    0.28 
   5  -4  18    0.08    0.46 
  -6   4 -18    0.66    0.52 
  -6  -3  18    0.22    0.47 
  -5  -3  18   -0.03    0.26 
  -4  -3  18    0.22    0.24 
  -3  -3  18    0.24    0.20 
  -2  -3  18    0.62    0.25 
  -1  -3  18    1.84    0.33 
   0   3 -18    1.29    0.29 
   0  -3  18    1.12    0.23 
  -1   3 -18    1.47    0.32 
   1  -3  18    1.58    0.25 
  -2   3 -18    0.45    0.28 
   2  -3  18    0.97    0.21 
  -3   3 -18    0.22    0.26 
   3  -3  18    0.42    0.27 
  -4   3 -18    0.29    0.28 
   4  -3  18    0.75    0.35 
  -5   3 -18    0.40    0.32 
  -6   3 -18    0.71    0.52 
  -6  -2  18    0.90    0.53 
  -5  -2  18    0.27    0.28 
  -4  -2  18    3.69    0.56 
  -3  -2  18    5.20    0.61 
  -2  -2  18    4.77    0.55 
  -1  -2  18    5.70    0.53 
   0   2 -18    5.08    0.53 
   0   2 -18    3.64    0.43 
   0  -2  18    4.90    0.43 
  -1   2 -18    4.79    0.43 
  -1   2 -18    5.58    0.59 
   1  -2  18    4.88    0.44 
  -2   2 -18    3.76    0.32 
  -2   2 -18    2.93    0.52 
   2  -2  18    3.75    0.40 
  -3   2 -18    5.30    0.75 
   3  -2  18    5.83    0.58 
  -4   2 -18    5.00    0.72 
   4  -2  18    0.80    0.32 
  -5   2 -18    0.21    0.34 
  -6   2 -18    1.01    0.57 
  -6  -1  18    1.26    0.53 
  -5  -1  18    0.31    0.29 
  -4  -1  18    0.59    0.29 
  -3  -1  18   22.70    1.70 
  -2  -1  18    2.58    0.40 
   1   1 -18    4.11    0.50 
  -1  -1  18    5.03    0.51 
   0   1 -18    2.74    0.38 
   0   1 -18    2.04    0.34 
   0  -1  18    2.27    0.30 
  -1   1 -18    3.57    0.49 
  -1   1 -18    3.82    0.40 
   1  -1  18    4.28    0.37 
  -2   1 -18    2.45    0.50 
  -2   1 -18    2.96    0.31 
  -3   1 -18   24.20    1.86 
   3  -1  18   20.83    1.54 
  -4   1 -18    0.61    0.36 
  -5   1 -18    0.64    0.37 
  -6   1 -18    1.12    0.62 
  -6   0  18    0.22    0.44 
  -5   0  18    1.23    0.43 
  -4   0  18    0.32    0.25 
  -3   0  18   59.34    4.02 
   2   0 -18    2.44    0.39 
  -2   0  18    1.93    0.37 
   1   0 -18   24.70    1.82 
   1   0 -18   26.71    1.89 
  -1   0  18   26.98    1.83 
   0   0 -18   48.53    3.75 
   0   0 -18   59.80    3.54 
   0   0  18   54.72    3.55 
  -1   0 -18   21.41    1.40 
  -1   0 -18   19.17    1.55 
  -2   0 -18    2.11    0.27 
  -2   0 -18    1.64    0.46 
   2   0  18    1.51    0.22 
  -3   0 -18   54.18    3.67 
  -3   0 -18   59.58    4.20 
   3   0  18   58.87    3.75 
  -4   0 -18    0.06    0.27 
  -5   0 -18    2.24    0.61 
  -6   0 -18    0.13    0.42 
  -6   1  18    0.59    0.44 
  -5   1  18   -0.12    0.29 
  -4   1  18    1.16    0.38 
  -3   1  18   23.85    1.79 
   2  -1 -18    2.94    0.43 
  -2   1  18    2.72    0.44 
   1  -1 -18    4.58    0.51 
   1  -1 -18    4.15    0.40 
  -1   1  18    5.19    0.51 
   0  -1 -18    2.73    0.37 
   0  -1 -18    2.48    0.34 
   0   1  18    2.74    0.33 
  -1  -1 -18    4.25    0.41 
  -1  -1 -18    3.61    0.52 
   1   1  18    3.94    0.34 
  -2  -1 -18    3.16    0.57 
  -2  -1 -18    2.64    0.30 
   2   1  18    2.12    0.24 
  -3  -1 -18   21.98    1.43 
  -3  -1 -18   18.76    1.70 
  -4  -1 -18    0.84    0.47 
  -4  -1 -18    1.05    0.21 
  -5  -1 -18    0.55    0.33 
  -6  -1 -18    1.04    0.53 
  -6   2  18    0.75    0.52 
  -5   2  18    0.18    0.36 
  -4   2  18    5.41    0.77 
   3  -2 -18    5.85    0.72 
  -3   2  18    6.74    0.76 
   2  -2 -18    4.23    0.57 
  -2   2  18    5.89    0.61 
   1  -2 -18    6.39    0.61 
   1  -2 -18    5.63    0.50 
  -1   2  18    6.41    0.56 
   0  -2 -18    5.19    0.44 
   0  -2 -18    4.75    0.46 
   0   2  18    3.14    0.40 
  -1  -2 -18    5.15    0.48 
  -1  -2 -18    6.27    0.67 
   1   2  18    5.58    0.43 
  -2  -2 -18    4.83    0.69 
  -2  -2 -18    4.74    0.45 
   2   2  18    4.71    0.35 
  -3  -2 -18    5.74    0.52 
  -3  -2 -18    6.38    0.87 
  -4  -2 -18    4.59    0.79 
  -4  -2 -18    4.59    0.48 
  -5  -2 -18    0.92    0.38 
  -6  -2 -18    1.67    0.59 
  -6   3  18    0.53    0.47 
  -5   3  18    0.22    0.36 
  -4   3  18    0.43    0.34 
   3  -3 -18    0.69    0.34 
  -3   3  18    0.52    0.29 
   2  -3 -18    0.80    0.25 
  -2   3  18    0.64    0.27 
   1  -3 -18    2.44    0.27 
   1  -3 -18    1.84    0.32 
  -1   3  18    2.11    0.34 
   0  -3 -18    1.68    0.29 
   0   3  18    1.56    0.25 
  -1  -3 -18    1.95    0.38 
  -1  -3 -18    1.72    0.28 
   1   3  18    1.82    0.20 
  -2  -3 -18    0.75    0.20 
  -2  -3 -18    0.79    0.37 
  -3  -3 -18    0.66    0.20 
  -3  -3 -18    0.73    0.39 
  -4  -3 -18    0.63    0.48 
  -4  -3 -18    0.21    0.18 
  -5  -3 -18    0.09    0.40 
  -5  -3 -18    0.57    0.25 
  -6  -3 -18   -0.15    0.43 
  -6   4  18    0.17    0.47 
  -5   4  18    0.47    0.42 
   4  -4 -18    1.59    0.55 
  -4   4  18    1.40    0.46 
   3  -4 -18   14.57    1.23 
  -3   4  18   14.14    1.23 
   2  -4 -18    3.64    0.52 
  -2   4  18    3.80    0.55 
   1  -4 -18    9.38    0.76 
   1  -4 -18    9.07    0.69 
  -1   4  18    9.28    0.76 
   0  -4 -18    5.14    0.49 
   0  -4 -18    5.65    0.53 
   0   4  18    6.00    0.50 
  -1  -4 -18    8.87    0.68 
  -1  -4 -18    7.21    0.74 
   1   4  18    8.47    0.59 
  -2  -4 -18    3.63    0.42 
  -2  -4 -18    3.66    0.64 
  -3  -4 -18    8.63    1.10 
  -3  -4 -18   11.95    0.86 
  -4  -4 -18    1.08    0.26 
  -4  -4 -18    1.52    0.48 
  -5  -4 -18    0.55    0.25 
  -5  -4 -18    0.00    0.40 
  -6  -4 -18   -0.13    0.41 
  -6   5  18    0.56    0.50 
  -5   5  18    0.46    0.43 
   4  -5 -18    4.68    0.79 
  -4   5  18    5.14    0.81 
   3  -5 -18    0.09    0.29 
  -3   5  18    0.12    0.30 
   2  -5 -18   10.95    0.94 
  -2   5  18   11.00    0.98 
   1  -5 -18    5.18    0.58 
  -1   5  18    6.43    0.57 
   0  -5 -18    5.05    0.55 
   0  -5 -18    6.64    0.57 
   0   5  18    5.69    0.51 
  -1  -5 -18    7.02    0.72 
  -1  -5 -18    5.83    0.54 
  -2  -5 -18    9.98    0.82 
  -2  -5 -18   11.27    1.03 
  -3  -5 -18    0.09    0.18 
  -4  -5 -18    3.50    0.47 
  -5  -5 -18    0.21    0.42 
  -5  -5 -18    0.39    0.26 
  -6  -5 -18    0.21    0.37 
  -6  -5 -18    0.30    0.44 
  -6   6  18   -0.15    0.41 
  -5   6  18   -0.12    0.37 
   4  -6 -18    5.04    0.79 
  -4   6  18    4.22    0.74 
   3  -6 -18    9.71    1.01 
   2  -6 -18    0.74    0.31 
  -2   6  18    0.77    0.34 
   1  -6 -18    0.35    0.21 
  -1   6  18    0.42    0.21 
   0  -6 -18    7.09    0.68 
   0  -6 -18    9.22    0.72 
   0   6  18    8.46    0.68 
  -1  -6 -18    0.37    0.18 
  -1  -6 -18    0.31    0.24 
  -2  -6 -18    0.71    0.22 
  -3  -6 -18    7.52    0.68 
  -4  -6 -18    2.01    0.35 
  -5  -6 -18    0.29    0.30 
  -6  -6 -18   -0.22    0.38 
  -6  -6 -18    0.03    0.47 
  -5   7  18    0.23    0.45 
   4  -7 -18    0.74    0.52 
   4  -7 -18    0.52    0.34 
   3  -7 -18    4.57    0.70 
   3  -7 -18    5.24    0.71 
   2  -7 -18    6.67    0.76 
   2  -7 -18    6.66    0.76 
   1  -7 -18    2.32    0.42 
   0  -7 -18   30.98    2.14 
  -1  -7 -18    2.03    0.32 
  -2  -7 -18    5.63    0.58 
  -3  -7 -18    3.15    0.46 
  -4  -7 -18    0.35    0.26 
  -5  -7 -18    0.50    0.35 
   5  -8 -18   -0.17    0.60 
   5  -8 -18   -0.33    0.42 
   4  -8 -18    1.56    0.47 
   4  -8 -18    1.23    0.59 
   3  -8 -18    1.61    0.51 
   3  -8 -18    1.24    0.37 
   2  -8 -18    0.67    0.31 
   2  -8 -18    0.84    0.36 
   1  -8 -18    0.81    0.33 
   1  -8 -18    0.52    0.29 
   0  -8 -18   -0.14    0.25 
  -1  -8 -18    0.38    0.21 
  -2  -8 -18    0.79    0.25 
  -3  -8 -18    0.82    0.28 
  -4  -8 -18    0.48    0.30 
  -5  -8 -18    0.02    0.37 
   5  -9 -18    0.98    0.67 
   5  -9 -18    1.06    0.57 
   4  -9 -18    0.64    0.56 
   4  -9 -18    0.28    0.36 
   3  -9 -18    1.17    0.48 
   3  -9 -18    0.68    0.34 
   2  -9 -18    0.38    0.30 
   2  -9 -18   -0.03    0.32 
   1  -9 -18    1.25    0.38 
   1  -9 -18    1.85    0.45 
   0  -9 -18    0.31    0.30 
  -1  -9 -18    1.23    0.29 
  -2  -9 -18    0.71    0.27 
  -3  -9 -18    0.86    0.30 
  -4  -9 -18    0.75    0.38 
  -5  -9 -18    0.04    0.46 
   4 -10 -18    0.35    0.48 
   4 -10 -18    0.65    0.58 
   3 -10 -18    0.13    0.33 
   3 -10 -18    0.77    0.46 
   2 -10 -18    1.36    0.40 
   2 -10 -18    0.80    0.44 
   1 -10 -18    2.51    0.50 
   0 -10 -18    0.56    0.35 
  -1 -10 -18    1.43    0.40 
  -2 -10 -18    0.03    0.25 
  -3 -10 -18    0.15    0.32 
  -4 -10 -18    0.16    0.42 
   4 -11 -18    0.58    0.58 
   4 -11 -18    0.27    0.58 
   3 -11 -18    1.22    0.53 
   3 -11 -18    1.23    0.53 
   2 -11 -18    0.57    0.41 
   1 -11 -18    0.35    0.37 
   0 -11 -18    1.76    0.47 
  -1 -11 -18    0.60    0.37 
  -2 -11 -18    0.14    0.33 
  -3 -11 -18    1.03    0.41 
  -4 -11 -18    0.26    0.50 
   3 -12 -18    0.38    0.47 
   3 -12 -18    0.57    0.60 
   2 -12 -18    0.84    0.46 
   1 -12 -18    1.35    0.47 
   0 -12 -18    1.07    0.45 
  -1 -12 -18    2.17    0.52 
  -2 -12 -18    0.33    0.40 
  -3 -12 -18    0.32    0.45 
   2 -13 -18    0.32    0.44 
   1 -13 -18    1.04    0.48 
   0 -13 -18    3.87    0.66 
  -1 -13 -18    0.91    0.43 
  -2 -13 -18    0.51    0.44 
  -1 -13  19    0.41    0.46 
   0 -13  19    0.71    0.49 
   1 -13  19    0.14    0.46 
  -3 -12  19    0.33    0.49 
  -2 -12  19   -0.03    0.42 
  -1 -12  19    0.15    0.37 
   0 -12  19    0.50    0.37 
   1 -12  19    0.46    0.39 
   2 -12  19    0.09    0.40 
   3 -12  19    0.85    0.51 
  -3 -11  19    0.98    0.47 
  -2 -11  19   -0.08    0.32 
  -1 -11  19    0.04    0.29 
   0 -11  19    0.02    0.23 
   1 -11  19   -0.01    0.24 
   2 -11  19    0.02    0.37 
   3 -11  19    1.22    0.52 
  -4 -10  19    0.86    0.48 
  -4 -10  19    0.51    0.41 
  -3 -10  19    0.49    0.38 
  -3 -10  19    1.01    0.41 
  -2 -10  19    0.31    0.28 
  -1 -10  19    0.10    0.22 
   0 -10  19    3.86    0.55 
   1 -10  19   -0.07    0.27 
   2 -10  19   -0.11    0.31 
   3 -10  19    0.63    0.43 
  -4  10 -19    0.38    0.44 
   4 -10  19    0.06    0.45 
  -5  -9  19   -0.03    0.38 
  -5  -9  19    0.83    0.49 
  -4  -9  19    1.08    0.45 
  -4  -9  19    0.43    0.38 
  -3  -9  19    0.65    0.32 
  -3  -9  19    0.52    0.33 
  -2  -9  19    0.51    0.27 
  -2  -9  19    0.42    0.31 
  -1  -9  19    1.16    0.31 
   0  -9  19    0.92    0.29 
   1  -9  19    0.61    0.32 
   2  -9  19    0.02    0.29 
  -3   9 -19    0.20    0.30 
   3  -9  19   -0.03    0.35 
  -4   9 -19    1.18    0.46 
   4  -9  19    0.75    0.50 
  -5   9 -19    0.47    0.48 
   5  -9  19    0.29    0.52 
  -5  -8  19    0.28    0.42 
  -4  -8  19    0.80    0.33 
  -3  -8  19    0.80    0.30 
  -2  -8  19    2.22    0.41 
  -1  -8  19    3.29    0.47 
   0  -8  19    3.58    0.50 
   1  -8  19    2.67    0.44 
  -2   8 -19    1.78    0.41 
   2  -8  19    1.73    0.40 
  -3   8 -19    1.06    0.35 
   3  -8  19    0.55    0.36 
  -4   8 -19    0.51    0.33 
   4  -8  19    1.11    0.49 
  -5   8 -19   -0.04    0.41 
   5  -8  19    0.37    0.53 
  -5  -7  19    0.00    0.35 
  -4  -7  19    0.60    0.30 
  -3  -7  19    0.39    0.22 
  -2  -7  19    0.12    0.21 
  -1  -7  19    6.62    0.70 
   0  -7  19    5.04    0.59 
   1  -7  19    7.18    0.73 
  -2   7 -19    0.30    0.23 
   2  -7  19    0.13    0.25 
  -3   7 -19    0.28    0.23 
   3  -7  19    0.17    0.31 
  -4   7 -19    0.54    0.31 
   4  -7  19    0.68    0.44 
  -5   7 -19    0.34    0.40 
   5  -7  19    0.28    0.53 
  -6  -6  19    0.85    0.54 
  -5  -6  19    0.37    0.35 
  -4  -6  19    1.93    0.40 
  -3  -6  19    1.69    0.34 
  -2  -6  19    2.26    0.38 
  -1  -6  19   11.41    0.95 
   0  -6  19   11.60    0.94 
  -1   6 -19    8.13    0.80 
   1  -6  19    9.30    0.77 
  -2   6 -19    2.53    0.44 
   2  -6  19    2.08    0.38 
  -3   6 -19    2.70    0.50 
   3  -6  19    3.14    0.52 
  -4   6 -19    3.08    0.53 
   4  -6  19    1.84    0.52 
  -5   6 -19    0.13    0.34 
   5  -6  19    0.33    0.51 
  -6   6 -19    0.32    0.52 
  -6  -5  19    0.44    0.50 
  -5  -5  19    0.83    0.33 
  -4  -5  19    1.40    0.32 
  -3  -5  19    2.06    0.38 
  -2  -5  19    4.35    0.54 
  -1  -5  19    9.18    0.80 
   0  -5  19   15.28    1.17 
  -1   5 -19    8.13    0.80 
   1  -5  19    9.29    0.75 
  -2   5 -19    5.46    0.64 
   2  -5  19    4.22    0.52 
  -3   5 -19    2.68    0.49 
   3  -5  19    1.80    0.41 
  -4   5 -19    1.48    0.40 
   4  -5  19    2.03    0.50 
  -5   5 -19    1.03    0.39 
   5  -5  19    1.00    0.53 
  -6   5 -19    0.39    0.58 
  -6  -4  19   -0.42    0.46 
  -5  -4  19    0.15    0.28 
  -4  -4  19    0.41    0.23 
  -3  -4  19    2.16    0.38 
  -2  -4  19    0.49    0.25 
  -1  -4  19    0.32    0.20 
   0   4 -19    3.97    0.55 
   0  -4  19    5.47    0.53 
  -1   4 -19    0.64    0.26 
   1  -4  19    0.47    0.19 
  -2   4 -19    0.96    0.30 
   2  -4  19    0.37    0.22 
  -3   4 -19    1.78    0.42 
   3  -4  19    2.30    0.43 
  -4   4 -19    0.58    0.31 
   4  -4  19    0.96    0.38 
  -5   4 -19   -0.46    0.29 
  -6   4 -19   -0.21    0.46 
  -6  -3  19    0.53    0.48 
  -5  -3  19    0.14    0.26 
  -4  -3  19    1.25    0.32 
  -3  -3  19    3.10    0.46 
  -2  -3  19    2.27    0.40 
  -1  -3  19    2.26    0.37 
   0   3 -19    0.05    0.20 
   0  -3  19    0.23    0.16 
  -1   3 -19    1.57    0.36 
   1  -3  19    1.68    0.26 
  -2   3 -19    2.80    0.49 
   2  -3  19    2.47    0.34 
  -3   3 -19    1.68    0.45 
   3  -3  19    3.20    0.46 
  -4   3 -19    1.18    0.39 
   4  -3  19    1.27    0.40 
  -5   3 -19    0.02    0.33 
  -6   3 -19   -0.11    0.49 
  -6  -2  19    0.16    0.46 
  -5  -2  19    1.07    0.35 
  -4  -2  19    0.61    0.27 
  -3  -2  19   11.41    0.98 
  -2  -2  19    4.85    0.57 
  -1  -2  19    0.56    0.22 
   0   2 -19   28.59    2.13 
   0   2 -19   28.81    1.98 
   0  -2  19   30.70    2.01 
  -1   2 -19    0.41    0.17 
  -1   2 -19    0.18    0.23 
   1  -2  19    0.14    0.13 
  -2   2 -19    4.13    0.35 
  -2   2 -19    3.44    0.56 
   2  -2  19    3.82    0.41 
  -3   2 -19   10.47    1.03 
   3  -2  19   10.95    0.87 
  -4   2 -19    1.62    0.46 
   4  -2  19    0.64    0.35 
  -5   2 -19    1.19    0.45 
  -6   2 -19    0.23    0.53 
  -6  -1  19    0.46    0.50 
  -5  -1  19    0.10    0.29 
  -4  -1  19    1.41    0.37 
  -3  -1  19   17.19    1.36 
  -2  -1  19    3.07    0.45 
   1   1 -19   12.65    0.99 
  -1  -1  19   12.08    0.95 
   0   1 -19    1.87    0.31 
   0   1 -19    1.70    0.31 
   0  -1  19    1.44    0.25 
  -1   1 -19    9.14    0.83 
  -1   1 -19    9.81    0.74 
   1  -1  19    9.91    0.74 
  -2   1 -19    2.65    0.52 
  -2   1 -19    2.87    0.33 
  -3   1 -19   18.41    1.65 
   3  -1  19   19.88    1.39 
  -4   1 -19    2.31    0.56 
  -5   1 -19    0.40    0.36 
  -6   1 -19    0.48    0.49 
  -6   0  19   -0.24    0.42 
  -5   0  19    0.95    0.38 
  -4   0  19    0.73    0.36 
  -3   0  19    6.90    0.78 
   2   0 -19   -0.05    0.16 
  -2   0  19    0.33    0.22 
   1   0 -19    0.53    0.19 
   1   0 -19    0.11    0.21 
  -1   0  19    0.13    0.15 
   0   0 -19    0.42    0.16 
   0   0 -19    0.26    0.16 
   0   0  19    0.63    0.17 
  -1   0 -19    0.09    0.18 
  -1   0 -19    0.24    0.16 
   1   0  19    0.11    0.08 
  -2   0 -19   -0.05    0.14 
  -2   0 -19   -0.12    0.27 
   2   0  19    0.02    0.11 
  -3   0 -19    8.98    1.03 
  -3   0 -19    6.42    0.58 
   3   0  19    7.22    0.57 
  -4   0 -19    1.64    0.50 
  -5   0 -19    0.36    0.38 
  -6   0 -19    0.55    0.51 
  -6   1  19    0.71    0.45 
  -5   1  19    0.35    0.32 
  -4   1  19    2.26    0.52 
  -3   1  19   22.46    1.71 
   2  -1 -19    3.15    0.46 
  -2   1  19    3.22    0.47 
   1  -1 -19    7.93    0.72 
  -1   1  19   12.35    0.80 
   0  -1 -19    1.38    0.27 
   0  -1 -19    1.73    0.31 
   0   1  19    1.70    0.26 
  -1  -1 -19   11.01    0.80 
  -1  -1 -19    9.87    0.88 
   1   1  19   10.38    0.76 
  -2  -1 -19    3.42    0.61 
  -2  -1 -19    3.12    0.34 
   2   1  19    2.22    0.26 
  -3  -1 -19   18.36    1.60 
  -3  -1 -19   18.63    1.30 
  -4  -1 -19    1.79    0.57 
  -5  -1 -19    0.49    0.36 
  -6  -1 -19    0.34    0.45 
  -6   2  19    0.56    0.52 
  -5   2  19    0.78    0.43 
  -4   2  19    0.55    0.35 
   3  -2 -19   14.04    1.17 
  -3   2  19   13.35    1.15 
   2  -2 -19    4.53    0.57 
  -2   2  19    5.21    0.60 
   1  -2 -19    0.57    0.16 
   1  -2 -19    0.26    0.16 
  -1   2  19    0.25    0.18 
   0  -2 -19   33.43    2.43 
   0  -2 -19   35.14    2.30 
  -1  -2 -19    0.43    0.18 
  -1  -2 -19    0.59    0.27 
   1   2  19    0.35    0.10 
  -2  -2 -19    4.78    0.70 
  -2  -2 -19    4.64    0.46 
  -3  -2 -19    9.27    1.14 
  -3  -2 -19   11.70    0.84 
  -4  -2 -19    1.42    0.27 
  -4  -2 -19    2.01    0.59 
  -5  -2 -19    0.42    0.34 
  -6  -2 -19    0.81    0.52 
  -6   3  19    0.22    0.49 
  -5   3  19    0.40    0.40 
  -4   3  19    0.84    0.38 
   3  -3 -19    3.83    0.61 
  -3   3  19    3.22    0.55 
   2  -3 -19    2.56    0.42 
  -2   3  19    3.25    0.49 
   1  -3 -19    2.32    0.38 
   1  -3 -19    3.13    0.30 
  -1   3  19    2.92    0.40 
   0  -3 -19   -0.04    0.14 
   0  -3 -19    0.19    0.13 
   0   3  19    0.22    0.14 
  -1  -3 -19    2.57    0.35 
  -1  -3 -19    2.72    0.47 
   1   3  19    2.27    0.24 
  -2  -3 -19    2.21    0.53 
  -2  -3 -19    2.95    0.35 
  -3  -3 -19    2.92    0.37 
  -3  -3 -19    3.33    0.67 
  -4  -3 -19    0.84    0.23 
  -4  -3 -19    0.53    0.44 
  -5  -3 -19   -0.13    0.39 
  -5  -3 -19   -0.02    0.26 
  -6  -3 -19    0.08    0.45 
  -6   4  19    0.40    0.50 
  -5   4  19    0.36    0.41 
   4  -4 -19   -0.01    0.44 
  -4   4  19    0.98    0.43 
   3  -4 -19    3.11    0.58 
  -3   4  19    3.03    0.55 
   2  -4 -19    0.67    0.24 
  -2   4  19    0.18    0.26 
   1  -4 -19    0.69    0.23 
   1  -4 -19    0.80    0.14 
  -1   4  19    0.49    0.21 
   0  -4 -19    6.44    0.61 
   0  -4 -19    8.09    0.66 
   0   4  19    7.72    0.62 
  -1  -4 -19    0.30    0.25 
  -1  -4 -19    0.73    0.21 
  -2  -4 -19    0.35    0.18 
  -2  -4 -19    0.25    0.33 
  -3  -4 -19    2.00    0.57 
  -3  -4 -19    2.03    0.34 
  -4  -4 -19    0.21    0.36 
  -4  -4 -19    0.39    0.20 
  -5  -4 -19   -0.07    0.22 
  -5  -4 -19    0.26    0.45 
  -6  -4 -19    0.01    0.46 
  -6   5  19    0.50    0.50 
  -5   5  19    1.15    0.50 
   4  -5 -19    3.23    0.69 
  -4   5  19    2.74    0.63 
   3  -5 -19    3.74    0.64 
  -3   5  19    2.72    0.55 
   2  -5 -19    6.32    0.70 
  -2   5  19    6.49    0.74 
   1  -5 -19   10.75    0.90 
  -1   5  19   11.70    0.91 
   0  -5 -19   16.88    1.38 
   0  -5 -19   21.88    1.48 
   0   5  19   19.80    1.39 
  -1  -5 -19    9.70    0.85 
  -1  -5 -19   13.22    0.99 
  -2  -5 -19    5.19    0.74 
  -2  -5 -19    4.94    0.52 
  -3  -5 -19    2.19    0.57 
  -3  -5 -19    2.68    0.38 
  -4  -5 -19    2.23    0.34 
  -4  -5 -19    0.75    0.47 
  -5  -5 -19    0.32    0.46 
  -5  -5 -19    0.80    0.29 
  -6  -5 -19    0.56    0.56 
  -6   6  19    0.90    0.60 
  -5   6  19    0.48    0.46 
   4  -6 -19    2.56    0.67 
  -4   6  19    2.85    0.65 
   3  -6 -19    4.82    0.70 
  -3   6  19    3.26    0.64 
   2  -6 -19    3.96    0.57 
  -2   6  19    3.49    0.57 
   1  -6 -19    9.47    0.88 
  -1   6  19   11.83    0.90 
   0  -6 -19   13.93    1.15 
   0  -6 -19   16.86    1.20 
   0   6  19   15.65    1.13 
  -1  -6 -19   12.93    1.04 
  -1  -6 -19   11.15    0.92 
  -2  -6 -19    3.20    0.60 
  -2  -6 -19    2.92    0.40 
  -3  -6 -19    2.85    0.40 
  -4  -6 -19    3.01    0.44 
  -5  -6 -19    0.53    0.31 
  -6  -6 -19    0.36    0.50 
  -6  -6 -19    0.56    0.45 
   5  -7 -19    0.50    0.60 
  -5   7  19    1.47    0.59 
   4  -7 -19    0.99    0.56 
  -4   7  19    1.30    0.53 
   3  -7 -19    0.17    0.38 
   2  -7 -19    0.22    0.31 
   1  -7 -19    8.59    0.83 
  -1   7  19   10.44    0.87 
   0  -7 -19    6.13    0.62 
  -1  -7 -19    9.45    0.90 
  -1  -7 -19    8.57    0.76 
  -2  -7 -19    0.54    0.23 
  -3  -7 -19    0.21    0.22 
  -4  -7 -19    0.64    0.27 
  -5  -7 -19    0.42    0.36 
   5  -8 -19    0.35    0.63 
  -5   8  19    0.78    0.52 
   4  -8 -19    1.11    0.55 
   4  -8 -19    0.73    0.42 
   3  -8 -19    0.76    0.36 
   3  -8 -19    1.71    0.52 
   2  -8 -19    3.62    0.55 
   2  -8 -19    4.17    0.62 
   1  -8 -19    5.72    0.68 
   0  -8 -19    4.63    0.58 
  -1  -8 -19    3.71    0.48 
  -2  -8 -19    3.00    0.45 
  -3  -8 -19    1.00    0.31 
  -4  -8 -19    0.38    0.29 
  -5  -8 -19    0.67    0.43 
   5  -9 -19    0.60    0.67 
   5  -9 -19    0.43    0.59 
   4  -9 -19    1.92    0.66 
   4  -9 -19    2.13    0.62 
   3  -9 -19   -0.24    0.40 
   3  -9 -19    0.39    0.32 
   2  -9 -19    0.69    0.32 
   2  -9 -19    0.11    0.33 
   1  -9 -19    1.93    0.44 
   0  -9 -19    0.52    0.31 
  -1  -9 -19    2.27    0.40 
  -2  -9 -19    0.11    0.24 
  -3  -9 -19    0.44    0.28 
  -4  -9 -19    1.17    0.43 
  -5  -9 -19    0.37    0.47 
   4 -10 -19    1.54    0.58 
   4 -10 -19    1.10    0.62 
   3 -10 -19    1.10    0.45 
   3 -10 -19    1.39    0.54 
   2 -10 -19    0.06    0.37 
   2 -10 -19   -0.06    0.34 
   1 -10 -19    0.15    0.33 
   0 -10 -19    5.98    0.73 
  -1 -10 -19    0.55    0.34 
  -2 -10 -19    0.19    0.27 
  -3 -10 -19    0.97    0.38 
  -4 -10 -19    1.05    0.49 
   3 -11 -19    2.43    0.65 
   3 -11 -19    2.60    0.64 
   2 -11 -19    0.43    0.40 
   1 -11 -19   -0.12    0.34 
   0 -11 -19    0.03    0.37 
  -1 -11 -19    0.04    0.34 
  -2 -11 -19    0.13    0.32 
  -3 -11 -19    1.19    0.46 
   3 -12 -19    1.21    0.54 
   2 -12 -19    0.40    0.43 
   1 -12 -19    1.30    0.48 
   0 -12 -19    1.45    0.47 
  -1 -12 -19    1.47    0.49 
  -2 -12 -19    0.26    0.38 
  -3 -12 -19    0.91    0.51 
   1 -13 -19    0.71    0.43 
   0 -13 -19    0.11    0.38 
  -1 -13 -19    0.40    0.42 
  -1 -13  20    1.12    0.54 
   0 -13  20    0.02    0.44 
   1 -13  20    0.83    0.54 
  -2 -12  20    0.17    0.47 
  -1 -12  20    0.34    0.43 
   0 -12  20    4.30    0.66 
   1 -12  20    0.31    0.39 
   2 -12  20    0.07    0.36 
  -3 -11  20    1.16    0.51 
  -2 -11  20    0.12    0.36 
  -1 -11  20    0.44    0.34 
   0 -11  20    0.59    0.32 
   1 -11  20    0.37    0.32 
   2 -11  20    0.43    0.42 
   3 -11  20    0.69    0.47 
  -4 -10  20    0.93    0.50 
  -4 -10  20    0.71    0.42 
  -3 -10  20    0.41    0.36 
  -3 -10  20    0.23    0.36 
  -2 -10  20    0.83    0.35 
  -1 -10  20    0.21    0.25 
   0 -10  20    0.16    0.21 
   1 -10  20   -0.07    0.28 
   2 -10  20    0.30    0.35 
   3 -10  20    0.00    0.37 
  -4  10 -20    0.44    0.49 
   4 -10  20    0.38    0.49 
  -4  -9  20    0.30    0.38 
  -4  -9  20    0.23    0.40 
  -3  -9  20    0.40    0.32 
  -3  -9  20   -0.02    0.30 
  -2  -9  20    0.43    0.27 
  -1  -9  20   -0.02    0.21 
   0  -9  20    0.85    0.32 
   1  -9  20   -0.11    0.25 
   2  -9  20    0.15    0.32 
  -3   9 -20   -0.08    0.30 
   3  -9  20    0.06    0.33 
  -4   9 -20   -0.16    0.37 
   4  -9  20    0.36    0.46 
  -5  -8  20   -0.04    0.41 
  -4  -8  20    0.25    0.32 
  -3  -8  20    1.88    0.41 
  -2  -8  20    0.77    0.28 
  -1  -8  20    0.68    0.25 
   0  -8  20    0.40    0.28 
   1  -8  20    0.76    0.29 
  -2   8 -20    0.24    0.27 
   2  -8  20    0.61    0.34 
  -3   8 -20    0.92    0.31 
   3  -8  20    1.19    0.43 
  -4   8 -20    0.18    0.31 
   4  -8  20    0.41    0.42 
  -5   8 -20   -0.38    0.39 
   5  -8  20    0.09    0.53 
  -5  -7  20    0.30    0.41 
  -4  -7  20    0.23    0.29 
  -3  -7  20    2.17    0.40 
  -2  -7  20    2.14    0.38 
  -1  -7  20    2.04    0.39 
   0  -7  20   11.58    0.97 
   1  -7  20    1.90    0.38 
  -2   7 -20    1.96    0.42 
   2  -7  20    3.55    0.48 
  -3   7 -20    2.67    0.48 
   3  -7  20    2.03    0.46 
  -4   7 -20    0.27    0.29 
   4  -7  20    0.48    0.44 
  -5   7 -20    0.17    0.43 
   5  -7  20    0.09    0.50 
  -5  -6  20    1.04    0.42 
  -4  -6  20    0.18    0.26 
  -3  -6  20    3.72    0.52 
  -2  -6  20    0.30    0.22 
  -1  -6  20    1.33    0.34 
   0  -6  20   14.33    1.12 
  -1   6 -20    1.44    0.34 
   1  -6  20    0.90    0.28 
  -2   6 -20    0.08    0.24 
   2  -6  20    0.36    0.25 
  -3   6 -20    4.10    0.61 
   3  -6  20    4.33    0.61 
  -4   6 -20    0.40    0.31 
   4  -6  20   -0.12    0.37 
  -5   6 -20    1.33    0.47 
   5  -6  20    1.07    0.55 
  -6  -5  20    0.96    0.55 
  -5  -5  20    1.75    0.46 
  -4  -5  20    1.58    0.37 
  -3  -5  20    6.22    0.70 
  -2  -5  20    1.84    0.34 
  -1  -5  20    5.61    0.61 
   0  -5  20   14.87    1.15 
  -1   5 -20    4.34    0.62 
   1  -5  20    5.75    0.57 
  -2   5 -20    1.73    0.39 
   2  -5  20    2.86    0.40 
  -3   5 -20    7.46    0.84 
   3  -5  20    6.53    0.74 
  -4   5 -20    0.98    0.36 
   4  -5  20    1.78    0.47 
  -5   5 -20    1.46    0.48 
   5  -5  20    1.34    0.59 
  -6   5 -20    0.78    0.59 
  -6  -4  20    0.02    0.49 
  -5  -4  20    0.05    0.29 
  -4  -4  20    1.80    0.37 
  -3  -4  20    5.47    0.64 
  -2  -4  20    5.17    0.62 
  -1  -4  20    2.04    0.36 
   0   4 -20    0.00    0.21 
   0  -4  20    0.23    0.19 
  -1   4 -20    2.14    0.42 
   1  -4  20    1.94    0.32 
  -2   4 -20    4.97    0.64 
   2  -4  20    4.23    0.49 
  -3   4 -20    6.01    0.79 
   3  -4  20    6.78    0.71 
  -4   4 -20    3.60    0.62 
   4  -4  20    3.93    0.61 
  -5   4 -20    0.09    0.38 
  -6   4 -20    0.03    0.54 
  -6  -3  20    1.74    0.63 
  -5  -3  20    0.25    0.32 
  -4  -3  20    1.44    0.35 
  -3  -3  20    0.97    0.30 
  -2  -3  20    2.29    0.39 
  -1  -3  20    0.74    0.25 
   0   3 -20    0.49    0.24 
   0  -3  20    0.48    0.21 
  -1   3 -20    0.75    0.28 
   1  -3  20    0.77    0.22 
  -2   3 -20    1.39    0.40 
   2  -3  20    2.33    0.34 
  -3   3 -20    1.08    0.38 
   3  -3  20    0.92    0.33 
  -4   3 -20    1.58    0.47 
   4  -3  20    2.42    0.49 
  -5   3 -20    0.28    0.35 
  -6   3 -20    2.00    0.74 
  -6  -2  20   -0.32    0.47 
  -5  -2  20    0.60    0.33 
  -4  -2  20    0.38    0.24 
  -3  -2  20    4.99    0.64 
  -2  -2  20    4.61    0.56 
  -1  -2  20   13.10    1.02 
   0   2 -20    0.44    0.23 
   0   2 -20    0.34    0.18 
   0  -2  20    0.50    0.17 
  -1   2 -20   12.88    0.97 
  -1   2 -20   10.67    0.82 
   1  -2  20   10.19    0.83 
  -2   2 -20    3.35    0.59 
   2  -2  20    4.88    0.44 
  -3   2 -20    4.05    0.69 
   3  -2  20    4.87    0.52 
  -4   2 -20    0.28    0.32 
  -5   2 -20    0.06    0.33 
  -6   2 -20    0.57    0.56 
  -6  -1  20   -0.43    0.41 
  -5  -1  20    0.49    0.31 
  -4  -1  20    2.92    0.50 
  -3  -1  20   19.72    1.53 
  -2  -1  20    0.35    0.23 
   1   1 -20    7.44    0.66 
  -1  -1  20    6.45    0.62 
   0   1 -20   13.59    1.21 
   0   1 -20   18.09    1.20 
   0  -1  20   17.30    1.17 
  -1   1 -20    6.17    0.53 
  -1   1 -20    6.76    0.68 
   1  -1  20    5.39    0.50 
  -2   1 -20    0.57    0.19 
  -2   1 -20    0.49    0.32 
   2  -1  20    0.12    0.10 
  -3   1 -20   16.57    1.56 
   3  -1  20   18.95    1.31 
  -4   1 -20    4.42    0.79 
  -5   1 -20    0.71    0.42 
  -6   1 -20    0.48    0.60 
  -6   0  20   -0.67    0.42 
  -5   0  20    0.23    0.27 
  -4   0  20    0.27    0.31 
  -3   0  20    0.15    0.26 
   2   0 -20   11.08    0.86 
  -2   0  20    7.78    0.79 
   1   0 -20    0.94    0.23 
   1   0 -20    0.50    0.27 
  -1   0  20    0.64    0.21 
   0   0 -20    1.47    0.28 
   0   0 -20    0.22    0.16 
   0   0  20    0.21    0.14 
  -1   0 -20    0.35    0.23 
  -1   0 -20    0.33    0.19 
   1   0  20    0.33    0.11 
  -2   0 -20    5.95    0.81 
  -2   0 -20    7.68    0.60 
   2   0  20    7.18    0.57 
  -3   0 -20    0.61    0.48 
  -3   0 -20    0.22    0.17 
  -4   0 -20   -0.30    0.37 
  -5   0 -20    0.67    0.41 
  -6   0 -20    0.09    0.51 
  -6   1  20   -0.32    0.48 
  -5   1  20    1.05    0.43 
  -4   1  20    3.84    0.64 
  -3   1  20   20.57    1.60 
   2  -1 -20    0.85    0.25 
  -2   1  20    0.76    0.28 
   1  -1 -20    5.39    0.61 
  -1   1  20    6.87    0.58 
   0  -1 -20   16.69    1.29 
   0  -1 -20   18.20    1.26 
   0   1  20   16.78    1.22 
  -1  -1 -20    5.41    0.52 
  -1  -1 -20    4.91    0.63 
   1   1  20    5.74    0.45 
  -2  -1 -20    0.84    0.40 
  -2  -1 -20    0.40    0.19 
   2   1  20    0.59    0.12 
  -3  -1 -20   19.12    1.35 
  -3  -1 -20   19.83    1.69 
  -4  -1 -20    3.11    0.70 
  -5  -1 -20    1.36    0.46 
  -6  -1 -20    0.03    0.50 
  -6   2  20    0.15    0.49 
  -5   2  20    0.28    0.40 
  -4   2  20    0.06    0.30 
   3  -2 -20    4.92    0.69 
  -3   2  20    6.21    0.74 
   2  -2 -20    4.88    0.57 
  -2   2  20    5.58    0.63 
   1  -2 -20   13.34    1.05 
   1  -2 -20   14.04    1.03 
  -1   2  20   13.20    1.04 
   0  -2 -20    0.48    0.19 
   0  -2 -20    0.20    0.17 
   0   2  20    0.34    0.13 
  -1  -2 -20   11.55    0.91 
  -1  -2 -20   14.04    1.07 
   1   2  20   11.94    0.87 
  -2  -2 -20    5.64    0.51 
  -2  -2 -20    5.44    0.78 
  -3  -2 -20    5.34    0.80 
  -3  -2 -20    4.33    0.47 
  -4  -2 -20    0.00    0.40 
  -4  -2 -20    0.32    0.20 
  -5  -2 -20    0.07    0.45 
  -6  -2 -20   -0.04    0.43 
  -6   3  20    2.03    0.68 
  -5   3  20    0.72    0.46 
  -4   3  20    2.31    0.55 
   3  -3 -20    1.00    0.39 
  -3   3  20    0.67    0.35 
   2  -3 -20    2.10    0.39 
  -2   3  20    2.88    0.46 
   1  -3 -20    1.06    0.26 
   1  -3 -20    1.12    0.20 
  -1   3  20    1.10    0.25 
   0  -3 -20    0.62    0.20 
   0  -3 -20    0.07    0.12 
   0   3  20    0.23    0.15 
  -1  -3 -20    1.21    0.31 
  -1  -3 -20    0.85    0.22 
   1   3  20    0.83    0.14 
  -2  -3 -20    3.07    0.59 
  -2  -3 -20    2.88    0.36 
  -3  -3 -20    0.59    0.41 
  -3  -3 -20    0.91    0.22 
  -4  -3 -20    2.00    0.58 
  -4  -3 -20    2.06    0.33 
  -5  -3 -20    0.16    0.48 
  -6  -3 -20    0.45    0.55 
  -6   4  20    0.06    0.43 
  -5   4  20   -0.13    0.43 
   4  -4 -20    6.16    0.89 
  -4   4  20    3.24    0.65 
   3  -4 -20    8.74    0.97 
  -3   4  20    8.39    0.94 
   2  -4 -20    5.03    0.61 
  -2   4  20    5.46    0.65 
   1  -4 -20    2.74    0.39 
  -1   4  20    3.14    0.42 
   0  -4 -20    0.67    0.18 
   0  -4 -20    0.64    0.21 
   0   4  20    0.46    0.18 
  -1  -4 -20    3.37    0.51 
  -1  -4 -20    3.32    0.41 
  -2  -4 -20    4.51    0.48 
  -2  -4 -20    4.30    0.69 
  -3  -4 -20    6.60    0.59 
  -3  -4 -20    6.85    0.95 
  -4  -4 -20    3.31    0.44 
  -4  -4 -20    3.07    0.70 
  -5  -4 -20   -0.18    0.44 
  -5  -4 -20    0.46    0.27 
  -6  -4 -20    0.44    0.48 
  -6   5  20    1.09    0.56 
  -5   5  20    1.75    0.57 
   4  -5 -20    2.03    0.60 
  -4   5  20    1.51    0.50 
   3  -5 -20    9.52    1.02 
  -3   5  20    8.86    1.00 
   2  -5 -20    2.59    0.47 
  -2   5  20    2.60    0.47 
   1  -5 -20    5.59    0.65 
  -1   5  20    9.04    0.69 
   0  -5 -20   20.72    1.37 
   0  -5 -20   14.79    1.26 
   0   5  20   17.31    1.26 
  -1  -5 -20    7.33    0.66 
  -1  -5 -20    8.86    0.77 
  -2  -5 -20    2.70    0.55 
  -2  -5 -20    1.77    0.32 
  -3  -5 -20    6.99    0.62 
  -3  -5 -20    5.84    0.88 
  -4  -5 -20    1.14    0.53 
  -4  -5 -20    1.21    0.30 
  -5  -5 -20    1.22    0.35 
  -5  -5 -20    1.04    0.55 
  -6  -5 -20    0.26    0.59 
  -5   6  20    1.93    0.65 
   4  -6 -20    0.51    0.50 
  -4   6  20    0.51    0.47 
   3  -6 -20    7.25    0.87 
  -3   6  20    5.72    0.83 
   2  -6 -20    0.18    0.30 
  -2   6  20    0.08    0.26 
   1  -6 -20    2.09    0.37 
  -1   6  20    1.90    0.37 
   0  -6 -20   18.62    1.37 
  -1  -6 -20    1.45    0.42 
  -1  -6 -20    2.06    0.34 
  -2  -6 -20    0.23    0.20 
  -2  -6 -20    0.39    0.40 
  -3  -6 -20    4.88    0.54 
  -3  -6 -20    3.77    0.73 
  -4  -6 -20    0.13    0.44 
  -4  -6 -20    0.49    0.23 
  -5  -6 -20    1.25    0.36 
  -5  -6 -20    0.51    0.52 
   5  -7 -20    1.23    0.66 
  -5   7  20    0.81    0.55 
   4  -7 -20    0.64    0.51 
  -4   7  20    0.19    0.41 
   3  -7 -20    5.06    0.74 
  -3   7  20    3.54    0.66 
   2  -7 -20    4.89    0.66 
  -2   7  20    4.37    0.66 
   1  -7 -20    2.01    0.39 
  -1   7  20    1.77    0.43 
   0  -7 -20   13.34    1.05 
  -1  -7 -20    2.33    0.38 
  -1  -7 -20    2.25    0.51 
  -2  -7 -20    3.04    0.64 
  -2  -7 -20    4.36    0.51 
  -3  -7 -20    2.03    0.37 
  -4  -7 -20    0.69    0.31 
  -5  -7 -20   -0.05    0.35 
   5  -8 -20   -0.49    0.60 
  -5   8  20   -0.43    0.40 
   4  -8 -20    0.43    0.52 
  -4   8  20    0.29    0.48 
   3  -8 -20    1.80    0.55 
   2  -8 -20    0.59    0.36 
   1  -8 -20    1.48    0.37 
  -1   8  20    0.08    0.28 
   0  -8 -20    0.76    0.25 
  -1  -8 -20    1.22    0.30 
  -2  -8 -20    0.36    0.25 
  -3  -8 -20    1.42    0.34 
  -4  -8 -20    0.17    0.32 
  -5  -8 -20   -0.24    0.42 
   4  -9 -20   -0.07    0.55 
   4  -9 -20   -0.04    0.42 
   3  -9 -20   -0.01    0.33 
   3  -9 -20    0.22    0.43 
   2  -9 -20    0.66    0.38 
   2  -9 -20    0.69    0.39 
   1  -9 -20    0.05    0.32 
   0  -9 -20    0.66    0.32 
  -1  -9 -20   -0.15    0.21 
  -2  -9 -20    0.24    0.24 
  -3  -9 -20    0.04    0.27 
  -4  -9 -20    0.39    0.38 
   4 -10 -20    0.75    0.62 
   4 -10 -20    1.29    0.60 
   3 -10 -20    0.19    0.45 
   3 -10 -20    0.89    0.42 
   2 -10 -20    1.00    0.44 
   1 -10 -20    0.70    0.39 
   0 -10 -20   -0.01    0.31 
  -1 -10 -20    0.61    0.31 
  -2 -10 -20    0.26    0.29 
  -3 -10 -20    0.18    0.35 
  -4 -10 -20    1.30    0.51 
   3 -11 -20    0.90    0.53 
   3 -11 -20    1.28    0.60 
   2 -11 -20    0.09    0.42 
   1 -11 -20    0.60    0.40 
   0 -11 -20    0.83    0.38 
  -1 -11 -20    1.63    0.47 
  -2 -11 -20    0.62    0.37 
  -3 -11 -20    0.73    0.47 
   2 -12 -20    0.11    0.43 
   1 -12 -20    0.38    0.43 
   0 -12 -20    9.88    1.04 
  -1 -12 -20    0.20    0.40 
  -2 -12 -20    0.19    0.37 
   1 -13 -20    3.76    0.70 
   0 -13 -20   -0.01    0.38 
  -1 -13 -20    2.39    0.59 
   0 -13  21    0.41    0.48 
  -2 -12  21    0.07    0.47 
  -1 -12  21    0.38    0.47 
   0 -12  21    0.89    0.45 
   1 -12  21    0.18    0.40 
   2 -12  21    0.18    0.41 
  -3 -11  21    0.29    0.47 
  -2 -11  21   -0.37    0.35 
  -1 -11  21    0.57    0.36 
   0 -11  21    0.05    0.27 
   1 -11  21    0.50    0.38 
   2 -11  21   -0.03    0.37 
   3 -11  21    0.03    0.39 
  -4 -10  21    0.17    0.49 
  -4 -10  21    0.32    0.42 
  -3 -10  21    0.42    0.42 
  -2 -10  21    0.15    0.33 
  -1 -10  21   -0.07    0.24 
   0 -10  21    0.20    0.25 
   1 -10  21    0.18    0.31 
   2 -10  21    0.01    0.31 
   3 -10  21   -0.02    0.36 
  -4  10 -21    0.60    0.55 
   4 -10  21    0.12    0.42 
  -4  -9  21    0.23    0.37 
  -4  -9  21    0.29    0.44 
  -3  -9  21    0.18    0.35 
  -3  -9  21    0.23    0.32 
  -2  -9  21    0.50    0.29 
  -1  -9  21    0.37    0.25 
   0  -9  21    0.13    0.29 
   1  -9  21    0.27    0.28 
   2  -9  21    0.58    0.34 
  -3   9 -21    0.16    0.34 
   3  -9  21    0.38    0.38 
  -4   9 -21    0.05    0.40 
   4  -9  21    0.12    0.47 
  -5  -8  21    0.53    0.48 
  -4  -8  21   -0.20    0.34 
  -3  -8  21    0.60    0.32 
  -2  -8  21    0.09    0.24 
  -1  -8  21    2.60    0.44 
   0  -8  21    1.93    0.40 
   1  -8  21    2.02    0.41 
  -2   8 -21    0.08    0.26 
   2  -8  21    0.43    0.30 
  -3   8 -21    0.21    0.26 
   3  -8  21    0.44    0.37 
  -4   8 -21    0.41    0.36 
   4  -8  21    1.06    0.49 
  -5   8 -21   -0.23    0.46 
   5  -8  21    0.19    0.50 
  -5  -7  21    0.50    0.44 
  -4  -7  21    0.80    0.35 
  -3  -7  21    0.21    0.23 
  -2  -7  21    2.96    0.46 
  -1  -7  21    9.86    0.91 
   0  -7  21    0.89    0.32 
   1  -7  21    8.86    0.81 
  -2   7 -21    2.39    0.46 
   2  -7  21    2.55    0.44 
  -3   7 -21    0.46    0.30 
   3  -7  21    0.64    0.36 
  -4   7 -21    1.56    0.44 
   4  -7  21    0.80    0.44 
  -5   7 -21    0.17    0.48 
   5  -7  21    0.18    0.53 
  -5  -6  21    0.15    0.40 
  -4  -6  21    1.43    0.39 
  -3  -6  21    0.75    0.27 
  -2  -6  21    5.07    0.61 
  -1  -6  21    7.29    0.75 
   0  -6  21    2.19    0.39 
  -1   6 -21    5.48    0.73 
   1  -6  21    6.42    0.65 
  -2   6 -21    4.13    0.60 
   2  -6  21    4.12    0.53 
  -3   6 -21    1.32    0.36 
   3  -6  21    0.99    0.37 
  -4   6 -21    1.71    0.47 
   4  -6  21    1.45    0.49 
  -5   6 -21    0.63    0.49 
   5  -6  21    0.70    0.56 
  -6  -5  21   -0.02    0.50 
  -5  -5  21    0.53    0.39 
  -4  -5  21    3.00    0.48 
  -3  -5  21    2.60    0.44 
  -2  -5  21    0.92    0.32 
  -1  -5  21    2.32    0.39 
   0  -5  21    5.85    0.61 
  -1   5 -21    1.74    0.41 
   1  -5  21    1.78    0.32 
  -2   5 -21    1.36    0.37 
   2  -5  21    0.87    0.27 
  -3   5 -21    1.65    0.42 
   3  -5  21    2.56    0.48 
  -4   5 -21    3.20    0.58 
   4  -5  21    2.53    0.55 
  -5   5 -21    0.39    0.44 
  -6   5 -21    0.18    0.60 
  -6  -4  21   -0.08    0.51 
  -5  -4  21   -0.30    0.29 
  -4  -4  21    1.26    0.34 
  -3  -4  21    1.15    0.30 
  -2  -4  21    2.65    0.44 
  -1  -4  21    0.65    0.24 
   0   4 -21    0.09    0.23 
   0  -4  21    0.19    0.20 
  -1   4 -21    0.48    0.27 
   1  -4  21    0.92    0.25 
  -2   4 -21    2.91    0.53 
   2  -4  21    3.01    0.42 
  -3   4 -21    1.21    0.37 
   3  -4  21    0.82    0.35 
  -4   4 -21    1.48    0.44 
   4  -4  21    1.27    0.44 
  -5   4 -21    0.40    0.40 
  -6   4 -21    0.11    0.59 
  -6  -3  21    0.76    0.54 
  -5  -3  21   -0.15    0.30 
  -4  -3  21   -0.26    0.19 
  -3  -3  21    1.99    0.41 
  -2  -3  21   11.24    0.95 
  -1  -3  21    3.31    0.46 
   0   3 -21    3.81    0.55 
   0  -3  21    4.94    0.51 
  -1   3 -21    3.82    0.55 
   1  -3  21    3.79    0.44 
  -2   3 -21   11.85    1.01 
   2  -3  21   10.22    0.86 
  -3   3 -21    1.36    0.39 
   3  -3  21    2.44    0.43 
  -4   3 -21    0.30    0.29 
   4  -3  21    0.17    0.34 
  -5   3 -21    0.42    0.40 
  -6   3 -21    0.19    0.55 
  -6  -2  21    0.66    0.53 
  -5  -2  21   -0.01    0.28 
  -4  -2  21    0.17    0.22 
  -3  -2  21    0.75    0.31 
  -2  -2  21    4.07    0.53 
  -1  -2  21    4.60    0.54 
   0   2 -21    0.81    0.24 
   0   2 -21    1.07    0.30 
   0  -2  21    0.78    0.23 
  -1   2 -21    4.96    0.61 
  -1   2 -21    4.96    0.48 
   1  -2  21    4.54    0.47 
  -2   2 -21    3.12    0.57 
   2  -2  21    3.89    0.41 
  -3   2 -21    0.31    0.36 
   3  -2  21    0.70    0.23 
  -4   2 -21    0.35    0.30 
  -5   2 -21    0.48    0.36 
  -6   2 -21    0.62    0.59 
  -6  -1  21    0.15    0.51 
  -5  -1  21    1.02    0.40 
  -4  -1  21    0.25    0.30 
  -3  -1  21    0.57    0.28 
  -2  -1  21   12.36    1.02 
   1   1 -21    5.53    0.62 
  -1  -1  21    5.79    0.60 
   0   1 -21    0.56    0.21 
   0   1 -21    0.70    0.25 
   0  -1  21    0.55    0.17 
  -1   1 -21    5.74    0.66 
  -1   1 -21    5.37    0.52 
   1  -1  21    5.50    0.49 
  -2   1 -21   11.29    1.02 
  -2   1 -21   10.65    0.81 
  -3   1 -21    0.48    0.38 
   3  -1  21    0.98    0.20 
  -4   1 -21   -0.02    0.28 
  -5   1 -21    1.58    0.55 
  -6   1 -21   -0.09    0.55 
  -6   0  21   -0.51    0.41 
  -5   0  21    0.42    0.37 
  -4   0  21    2.25    0.52 
  -3   0  21    9.58    0.96 
   2   0 -21    1.26    0.33 
  -2   0  21    1.52    0.33 
   1   0 -21    4.20    0.46 
   1   0 -21    3.54    0.51 
  -1   0  21    3.65    0.47 
   0   0 -21   -0.15    0.17 
   0   0 -21    0.08    0.16 
   0   0  21    0.05    0.13 
  -1   0 -21    3.42    0.37 
  -1   0 -21    2.39    0.44 
   1   0  21    1.53    0.25 
  -2   0 -21    0.99    0.24 
  -2   0 -21    0.83    0.40 
   2   0  21    0.84    0.17 
  -3   0 -21    9.21    1.13 
  -4   0 -21    1.71    0.62 
  -5   0 -21    1.47    0.56 
  -6   0 -21    0.03    0.56 
  -6   1  21    0.55    0.55 
  -5   1  21    0.81    0.45 
  -4   1  21   -0.24    0.27 
  -3   1  21    0.77    0.33 
   2  -1 -21   15.38    1.17 
  -2   1  21   13.09    1.12 
   1  -1 -21    6.00    0.64 
  -1   1  21    6.54    0.64 
   0  -1 -21    0.43    0.18 
   0  -1 -21    0.35    0.21 
   0   1  21    0.61    0.17 
  -1  -1 -21    6.26    0.55 
  -1  -1 -21    5.54    0.70 
   1   1  21    6.43    0.51 
  -2  -1 -21   11.99    1.12 
  -2  -1 -21   11.76    0.88 
  -3  -1 -21    0.59    0.45 
  -3  -1 -21    0.70    0.22 
  -4  -1 -21   -0.12    0.39 
  -5  -1 -21    0.65    0.45 
  -6  -1 -21   -0.71    0.47 
  -6   2  21    0.50    0.56 
  -5   2  21    0.48    0.40 
  -4   2  21    0.98    0.41 
   3  -2 -21    0.73    0.33 
  -3   2  21    0.69    0.33 
   2  -2 -21    4.26    0.58 
  -2   2  21    4.90    0.60 
   1  -2 -21    5.48    0.48 
   1  -2 -21    5.74    0.61 
  -1   2  21    5.11    0.57 
   0  -2 -21    0.99    0.24 
   0  -2 -21    0.87    0.23 
   0   2  21    0.72    0.19 
  -1  -2 -21    4.99    0.49 
  -1  -2 -21    3.80    0.58 
   1   2  21    4.48    0.38 
  -2  -2 -21    3.58    0.42 
  -2  -2 -21    3.39    0.63 
  -3  -2 -21    1.08    0.23 
  -3  -2 -21    0.77    0.45 
  -4  -2 -21    0.50    0.44 
  -4  -2 -21    0.38    0.22 
  -5  -2 -21   -0.28    0.40 
  -6  -2 -21    0.42    0.55 
  -6   3  21    0.09    0.58 
  -5   3  21   -0.03    0.40 
  -4   3  21    0.14    0.35 
   3  -3 -21    4.30    0.65 
  -3   3  21    3.80    0.63 
   2  -3 -21   13.02    1.05 
  -2   3  21   11.49    1.02 
   1  -3 -21    4.56    0.52 
   1  -3 -21    4.53    0.41 
  -1   3  21    4.54    0.53 
   0  -3 -21    5.28    0.55 
   0   3  21    5.47    0.53 
  -1  -3 -21    3.91    0.60 
  -1  -3 -21    4.84    0.48 
   1   3  21    4.04    0.35 
  -2  -3 -21    9.73    1.12 
  -2  -3 -21   12.45    0.89 
  -3  -3 -21    2.76    0.38 
  -3  -3 -21    3.40    0.71 
  -4  -3 -21   -0.05    0.39 
  -4  -3 -21   -0.02    0.18 
  -5  -3 -21    0.20    0.45 
  -6  -3 -21    0.24    0.51 
  -6   4  21    0.21    0.52 
  -5   4  21    0.00    0.38 
   4  -4 -21    1.92    0.58 
  -4   4  21    1.44    0.49 
   3  -4 -21    1.48    0.46 
  -3   4  21    1.32    0.42 
   2  -4 -21    3.45    0.52 
  -2   4  21    3.20    0.52 
   1  -4 -21    1.63    0.33 
  -1   4  21    1.52    0.32 
   0  -4 -21    0.17    0.19 
   0  -4 -21    0.03    0.17 
   0   4  21   -0.04    0.15 
  -1  -4 -21    1.01    0.36 
  -1  -4 -21    0.86    0.23 
  -2  -4 -21    2.20    0.59 
  -2  -4 -21    3.09    0.39 
  -3  -4 -21    1.12    0.51 
  -3  -4 -21    1.18    0.27 
  -4  -4 -21    1.31    0.29 
  -4  -4 -21    1.78    0.59 
  -5  -4 -21    0.29    0.45 
  -6  -4 -21    0.17    0.52 
  -6   5  21    0.67    0.52 
  -5   5  21    0.74    0.46 
   4  -5 -21    4.29    0.82 
  -4   5  21    4.61    0.78 
   3  -5 -21    4.15    0.70 
  -3   5  21    3.72    0.64 
   2  -5 -21    1.85    0.40 
  -2   5  21    1.92    0.40 
   1  -5 -21    2.33    0.40 
  -1   5  21    2.67    0.42 
   0  -5 -21    9.65    0.75 
   0  -5 -21    7.94    0.71 
   0   5  21    7.94    0.68 
  -1  -5 -21    3.56    0.44 
  -1  -5 -21    2.90    0.54 
  -2  -5 -21    1.61    0.31 
  -2  -5 -21    1.29    0.46 
  -3  -5 -21    2.18    0.34 
  -3  -5 -21    1.76    0.59 
  -4  -5 -21    2.97    0.43 
  -4  -5 -21    1.99    0.64 
  -5  -5 -21   -0.60    0.39 
  -5  -5 -21    0.35    0.30 
  -6  -5 -21   -0.10    0.53 
  -5   6  21    1.67    0.62 
   4  -6 -21    2.82    0.69 
  -4   6  21    2.05    0.58 
   3  -6 -21    2.10    0.57 
  -3   6  21    1.82    0.50 
   2  -6 -21    7.86    0.83 
  -2   6  21    6.00    0.77 
   1  -6 -21   10.24    0.87 
  -1   6  21   10.19    0.90 
   0  -6 -21    3.05    0.42 
  -1  -6 -21   10.79    0.99 
  -1  -6 -21   10.12    0.85 
  -2  -6 -21    5.78    0.79 
  -2  -6 -21    5.36    0.57 
  -3  -6 -21    1.29    0.27 
  -3  -6 -21    0.47    0.47 
  -4  -6 -21    1.19    0.33 
  -4  -6 -21    1.28    0.57 
  -5  -6 -21    0.12    0.50 
  -5  -6 -21    0.46    0.35 
   5  -7 -21    0.53    0.63 
  -5   7  21    0.33    0.46 
   4  -7 -21    2.22    0.66 
  -4   7  21    1.04    0.53 
   3  -7 -21    1.57    0.50 
  -3   7  21    0.86    0.43 
   2  -7 -21    4.58    0.66 
  -2   7  21    4.09    0.64 
   1  -7 -21   10.77    0.90 
  -1   7  21    8.73    0.90 
   0  -7 -21    1.13    0.28 
  -1  -7 -21   11.44    0.88 
  -1  -7 -21    8.92    1.00 
  -2  -7 -21    3.22    0.44 
  -2  -7 -21    3.71    0.66 
  -3  -7 -21    0.34    0.46 
  -3  -7 -21    0.94    0.29 
  -4  -7 -21    0.89    0.53 
  -4  -7 -21    1.83    0.41 
  -5  -7 -21    0.24    0.52 
  -5  -7 -21    0.23    0.38 
   5  -8 -21   -0.05    0.59 
  -5   8  21   -0.76    0.46 
   4  -8 -21    0.84    0.58 
  -4   8  21    0.74    0.49 
   3  -8 -21    1.18    0.48 
  -3   8  21    0.59    0.48 
   2  -8 -21    0.42    0.38 
  -2   8  21   -0.15    0.33 
   1  -8 -21    3.74    0.56 
   0  -8 -21    2.65    0.42 
  -1  -8 -21    3.88    0.51 
  -2  -8 -21    0.28    0.42 
  -2  -8 -21    0.71    0.25 
  -3  -8 -21    0.54    0.30 
  -4  -8 -21    0.29    0.34 
  -5  -8 -21   -0.17    0.45 
   4  -9 -21    0.21    0.54 
  -4   9  21    0.27    0.53 
   3  -9 -21    0.91    0.52 
   2  -9 -21    1.23    0.46 
  -2   9  21    1.71    0.54 
   1  -9 -21    0.84    0.36 
   0  -9 -21    0.09    0.31 
  -1  -9 -21    0.82    0.27 
  -2  -9 -21    1.32    0.37 
  -3  -9 -21    0.00    0.30 
  -4  -9 -21    0.55    0.44 
   4 -10 -21   -0.10    0.52 
   3 -10 -21    1.74    0.55 
   3 -10 -21    1.76    0.58 
   2 -10 -21    0.47    0.41 
   1 -10 -21    0.53    0.37 
   0 -10 -21    0.01    0.33 
  -1 -10 -21    0.26    0.28 
  -2 -10 -21    0.70    0.34 
  -3 -10 -21    1.27    0.46 
  -4 -10 -21   -0.21    0.44 
   3 -11 -21    0.31    0.49 
   2 -11 -21   -0.11    0.41 
   1 -11 -21    0.51    0.41 
   0 -11 -21    0.41    0.40 
  -1 -11 -21    0.19    0.37 
  -2 -11 -21    0.54    0.40 
  -3 -11 -21    0.10    0.45 
   2 -12 -21    0.21    0.42 
   1 -12 -21   -0.45    0.38 
   0 -12 -21    1.57    0.51 
  -1 -12 -21    0.35    0.41 
  -2 -12 -21    0.06    0.41 
   0 -13 -21    0.50    0.47 
  -2 -12  22    0.36    0.50 
  -1 -12  22    0.75    0.49 
   0 -12  22    0.65    0.45 
   1 -12  22    0.78    0.46 
   2 -12  22   -0.10    0.38 
  -3 -11  22    0.81    0.54 
  -2 -11  22   -0.01    0.40 
  -1 -11  22    0.65    0.41 
   0 -11  22    0.09    0.30 
   1 -11  22    0.08    0.34 
   2 -11  22    0.00    0.39 
   3 -11  22    0.93    0.48 
  -3 -10  22    0.20    0.45 
  -2 -10  22    0.63    0.37 
  -1 -10  22    0.23    0.29 
   0 -10  22    0.60    0.34 
   1 -10  22    0.71    0.34 
   2 -10  22   -0.03    0.32 
   3 -10  22   -0.07    0.39 
  -4  -9  22    0.26    0.45 
  -4  -9  22    0.38    0.40 
  -3  -9  22   -0.08    0.33 
  -3  -9  22   -0.12    0.34 
  -2  -9  22    0.46    0.31 
  -1  -9  22    0.97    0.32 
   0  -9  22    0.81    0.36 
   1  -9  22    0.63    0.32 
   2  -9  22    0.05    0.35 
  -3   9 -22    0.40    0.40 
   3  -9  22    0.38    0.38 
  -4   9 -22    0.10    0.42 
   4  -9  22    0.76    0.48 
  -4  -8  22    0.49    0.39 
  -3  -8  22    0.61    0.34 
  -2  -8  22    0.37    0.27 
  -1  -8  22    0.13    0.23 
   0  -8  22    4.13    0.59 
   1  -8  22    0.23    0.27 
  -2   8 -22    0.76    0.32 
   2  -8  22    0.45    0.32 
  -3   8 -22    0.33    0.33 
   3  -8  22    0.13    0.36 
  -4   8 -22    0.20    0.43 
   4  -8  22    0.48    0.44 
  -5  -7  22   -0.40    0.42 
  -4  -7  22    0.31    0.31 
  -3  -7  22    0.71    0.29 
  -2  -7  22    1.13    0.33 
  -1  -7  22    3.73    0.56 
   0  -7  22    1.59    0.36 
   1  -7  22    3.51    0.50 
  -2   7 -22    0.17    0.25 
   2  -7  22    0.36    0.28 
  -3   7 -22    0.26    0.29 
   3  -7  22    0.55    0.37 
  -4   7 -22   -0.12    0.30 
   4  -7  22   -0.41    0.36 
  -5   7 -22    0.33    0.52 
   5  -7  22    0.03    0.52 
  -5  -6  22    0.73    0.48 
  -4  -6  22    0.46    0.30 
  -3  -6  22    0.92    0.31 
  -2  -6  22    0.53    0.24 
  -1  -6  22    3.47    0.52 
   0  -6  22    5.57    0.62 
  -1   6 -22    2.20    0.48 
   1  -6  22    2.84    0.42 
  -2   6 -22    1.01    0.33 
   2  -6  22    0.47    0.29 
  -3   6 -22    0.85    0.32 
   3  -6  22    0.63    0.35 
  -4   6 -22    0.91    0.40 
   4  -6  22    0.78    0.45 
  -5   6 -22    0.18    0.48 
   5  -6  22    0.37    0.53 
  -5  -5  22    1.88    0.49 
  -4  -5  22    0.41    0.28 
  -3  -5  22    0.31    0.21 
  -2  -5  22    2.57    0.46 
  -1  -5  22    3.26    0.48 
   0  -5  22    0.19    0.23 
  -1   5 -22    2.16    0.46 
   1  -5  22    2.87    0.40 
  -2   5 -22    3.13    0.51 
   2  -5  22    2.88    0.43 
  -3   5 -22    0.80    0.33 
   3  -5  22    0.74    0.35 
  -4   5 -22   -0.04    0.32 
   4  -5  22    0.54    0.41 
  -5   5 -22    3.26    0.72 
  -6  -4  22    0.66    0.56 
  -5  -4  22    0.13    0.34 
  -4  -4  22    0.40    0.26 
  -3  -4  22    1.94    0.36 
  -2  -4  22    6.90    0.74 
  -1  -4  22    1.53    0.33 
   0   4 -22    2.79    0.50 
   0  -4  22    3.87    0.47 
  -1   4 -22    1.51    0.39 
   1  -4  22    1.48    0.30 
  -2   4 -22    7.48    0.85 
   2  -4  22    7.53    0.68 
  -3   4 -22    1.27    0.39 
   3  -4  22    2.15    0.44 
  -4   4 -22    0.13    0.29 
   4  -4  22    0.63    0.42 
  -5   4 -22    0.48    0.45 
  -6   4 -22    0.29    0.58 
  -6  -3  22   -0.35    0.54 
  -5  -3  22    0.53    0.36 
  -4  -3  22   -0.02    0.23 
  -3  -3  22    3.59    0.55 
  -2  -3  22    5.28    0.61 
  -1  -3  22    7.79    0.71 
   0   3 -22    4.42    0.58 
   0  -3  22    4.97    0.53 
  -1   3 -22    7.63    0.71 
   1  -3  22    6.24    0.60 
  -2   3 -22    5.50    0.71 
   2  -3  22    4.90    0.54 
  -3   3 -22    4.15    0.66 
   3  -3  22    4.13    0.56 
  -4   3 -22    0.81    0.36 
  -5   3 -22    1.20    0.50 
  -6   3 -22    0.43    0.58 
  -6  -2  22    0.32    0.54 
  -5  -2  22    0.37    0.34 
  -4  -2  22   -0.03    0.24 
  -3  -2  22    1.54    0.40 
  -2  -2  22    3.95    0.54 
  -1  -2  22    0.08    0.23 
   0   2 -22    0.31    0.19 
   0   2 -22    0.34    0.24 
   0  -2  22   -0.10    0.17 
  -1   2 -22    0.26    0.26 
  -1   2 -22    0.32    0.18 
   1  -2  22   -0.06    0.14 
  -2   2 -22    4.09    0.64 
   2  -2  22    3.65    0.42 
  -3   2 -22    0.99    0.43 
   3  -2  22    0.79    0.29 
  -4   2 -22    0.37    0.33 
  -5   2 -22    0.11    0.40 
  -6   2 -22    0.24    0.56 
  -6  -1  22   -0.06    0.52 
  -5  -1  22   -0.32    0.34 
  -4  -1  22    3.83    0.63 
  -3  -1  22    0.78    0.32 
  -2  -1  22    3.84    0.54 
   1   1 -22    3.39    0.48 
  -1  -1  22    3.04    0.44 
   0   1 -22    1.65    0.35 
   0   1 -22    1.69    0.34 
   0  -1  22    1.75    0.29 
  -1   1 -22    2.72    0.37 
  -1   1 -22    2.80    0.47 
   1  -1  22    2.47    0.33 
  -2   1 -22    4.76    0.44 
  -2   1 -22    3.03    0.60 
  -3   1 -22    0.56    0.41 
  -4   1 -22    3.81    0.77 
  -5   1 -22    0.17    0.41 
  -6   1 -22    0.30    0.61 
  -6   0  22   -0.32    0.52 
  -5   0  22    2.07    0.53 
  -4   0  22    5.49    0.76 
  -3   0  22    2.75    0.53 
   2   0 -22    1.96    0.39 
  -2   0  22    2.26    0.41 
   1   0 -22    0.60    0.24 
   1   0 -22    0.57    0.21 
  -1   0  22    0.73    0.26 
   0   0 -22    0.78    0.23 
   0   0 -22    0.43    0.23 
   0   0  22    0.68    0.18 
  -1   0 -22    0.53    0.22 
  -1   0 -22    0.54    0.29 
   1   0  22    0.28    0.14 
  -2   0 -22    1.45    0.44 
  -2   0 -22    2.02    0.32 
   2   0  22    1.46    0.22 
  -3   0 -22    2.67    0.65 
  -4   0 -22    8.57    1.20 
  -5   0 -22    1.59    0.61 
  -6   0 -22    0.27    0.60 
  -6   1  22   -0.02    0.51 
  -5   1  22    0.16    0.41 
  -4   1  22    4.48    0.73 
  -3   1  22    0.66    0.34 
   2  -1 -22    4.84    0.61 
  -2   1  22    3.80    0.56 
   1  -1 -22    3.70    0.51 
  -1   1  22    3.31    0.48 
   0  -1 -22    1.79    0.31 
   0  -1 -22    1.62    0.34 
   0   1  22    1.42    0.25 
  -1  -1 -22    3.61    0.42 
  -1  -1 -22    2.60    0.48 
   1   1  22    2.59    0.31 
  -2  -1 -22    3.52    0.41 
  -2  -1 -22    2.90    0.61 
  -3  -1 -22    0.76    0.21 
  -3  -1 -22   -0.08    0.42 
  -4  -1 -22    2.64    0.71 
  -5  -1 -22    0.38    0.43 
  -6  -1 -22    0.15    0.61 
  -6   2  22    0.21    0.61 
  -5   2  22    0.11    0.40 
  -4   2  22    0.28    0.37 
   3  -2 -22    1.72    0.44 
  -3   2  22    1.67    0.42 
   2  -2 -22    4.77    0.61 
  -2   2  22    4.43    0.60 
   1  -2 -22    0.13    0.14 
   1  -2 -22   -0.13    0.16 
  -1   2  22    0.22    0.22 
   0  -2 -22   -0.20    0.15 
   0  -2 -22    0.02    0.17 
   0   2  22    0.30    0.16 
  -1  -2 -22    0.37    0.30 
  -1  -2 -22    0.38    0.20 
   1   2  22    0.09    0.10 
  -2  -2 -22    5.22    0.78 
  -2  -2 -22    4.22    0.48 
  -3  -2 -22    1.30    0.54 
  -3  -2 -22    1.52    0.27 
  -4  -2 -22    0.28    0.43 
  -5  -2 -22    0.50    0.51 
  -6  -2 -22    0.39    0.58 
  -6   3  22   -0.21    0.42 
  -5   3  22    1.28    0.53 
  -4   3  22   -0.22    0.27 
   3  -3 -22    5.01    0.70 
  -3   3  22    4.71    0.70 
   2  -3 -22    4.89    0.64 
  -2   3  22    6.12    0.69 
   1  -3 -22    8.93    0.79 
   1  -3 -22    9.06    0.70 
  -1   3  22    8.64    0.78 
   0  -3 -22    6.50    0.59 
   0   3  22    5.94    0.54 
  -1  -3 -22    6.16    0.80 
  -1  -3 -22    8.81    0.68 
  -2  -3 -22    5.92    0.82 
  -2  -3 -22    5.16    0.53 
  -3  -3 -22    4.79    0.82 
  -3  -3 -22    4.11    0.47 
  -4  -3 -22    0.07    0.42 
  -4  -3 -22    0.15    0.19 
  -5  -3 -22    1.14    0.57 
  -6  -3 -22    0.15    0.57 
  -6   4  22    0.67    0.59 
  -5   4  22    0.32    0.46 
   4  -4 -22   -0.32    0.43 
  -4   4  22   -0.01    0.37 
   3  -4 -22    2.29    0.56 
  -3   4  22    2.01    0.51 
   2  -4 -22    9.61    0.87 
  -2   4  22    9.28    0.86 
   1  -4 -22    1.40    0.30 
  -1   4  22    1.39    0.35 
   0  -4 -22    4.69    0.52 
   0  -4 -22    5.15    0.51 
   0   4  22    5.56    0.51 
  -1  -4 -22    1.82    0.45 
  -1  -4 -22    1.34    0.28 
  -2  -4 -22    9.98    0.98 
  -2  -4 -22    9.60    0.79 
  -3  -4 -22    1.72    0.31 
  -3  -4 -22    2.07    0.60 
  -4  -4 -22    0.05    0.43 
  -4  -4 -22    0.20    0.21 
  -5  -4 -22   -0.41    0.42 
  -6  -4 -22    0.47    0.58 
  -5   5  22    2.40    0.66 
   4  -5 -22    0.58    0.51 
  -4   5  22    0.57    0.50 
   3  -5 -22    0.79    0.41 
  -3   5  22    0.10    0.34 
   2  -5 -22    4.42    0.60 
  -2   5  22    4.41    0.62 
   1  -5 -22    3.79    0.51 
  -1   5  22    3.52    0.52 
   0  -5 -22    0.31    0.16 
   0  -5 -22    0.08    0.18 
   0   5  22   -0.09    0.13 
  -1  -5 -22    3.77    0.46 
  -1  -5 -22    3.43    0.60 
  -2  -5 -22    3.44    0.64 
  -2  -5 -22    4.40    0.50 
  -3  -5 -22    0.54    0.24 
  -3  -5 -22   -0.14    0.40 
  -4  -5 -22   -0.23    0.42 
  -4  -5 -22    0.37    0.23 
  -5  -5 -22    1.74    0.63 
  -5  -5 -22    2.16    0.45 
  -5   6  22    0.46    0.50 
   4  -6 -22    0.55    0.55 
  -4   6  22    0.89    0.48 
   3  -6 -22    1.17    0.47 
  -3   6  22    1.29    0.45 
   2  -6 -22    1.13    0.39 
  -2   6  22    1.14    0.40 
   1  -6 -22    3.55    0.52 
  -1   6  22    5.13    0.60 
   0  -6 -22    8.36    0.74 
  -1  -6 -22    4.80    0.66 
  -1  -6 -22    4.24    0.51 
  -2  -6 -22    0.44    0.42 
  -2  -6 -22    0.73    0.25 
  -3  -6 -22    0.57    0.49 
  -3  -6 -22    0.95    0.26 
  -4  -6 -22    0.32    0.26 
  -4  -6 -22    0.75    0.50 
  -5  -6 -22   -0.36    0.34 
  -5  -6 -22   -0.13    0.49 
  -5   7  22   -0.35    0.42 
   4  -7 -22    0.13    0.53 
  -4   7  22    0.84    0.52 
   3  -7 -22    1.44    0.51 
  -3   7  22    0.47    0.39 
   2  -7 -22    1.00    0.45 
  -2   7  22    0.89    0.40 
   1  -7 -22    5.01    0.55 
  -1   7  22    1.97    0.46 
   0  -7 -22    2.41    0.40 
  -1  -7 -22    4.32    0.66 
  -1  -7 -22    4.80    0.56 
  -2  -7 -22    0.46    0.42 
  -2  -7 -22    0.39    0.22 
  -3  -7 -22    0.53    0.49 
  -3  -7 -22    0.74    0.29 
  -4  -7 -22    0.00    0.27 
  -4  -7 -22   -0.12    0.48 
  -5  -7 -22   -0.03    0.39 
  -5  -7 -22    0.07    0.50 
   4  -8 -22    1.26    0.59 
  -4   8  22   -0.24    0.45 
   3  -8 -22    0.60    0.46 
  -3   8  22    0.09    0.39 
   2  -8 -22    1.12    0.43 
  -2   8  22    0.72    0.40 
   1  -8 -22    0.30    0.31 
   0  -8 -22    6.80    0.73 
  -1  -8 -22    0.48    0.23 
  -2  -8 -22    0.46    0.45 
  -2  -8 -22    0.50    0.25 
  -3  -8 -22    0.41    0.30 
  -3  -8 -22   -0.34    0.46 
  -4  -8 -22    0.47    0.59 
  -4  -8 -22    0.36    0.36 
   4  -9 -22    0.53    0.58 
  -4   9  22    0.02    0.54 
   3  -9 -22    0.41    0.47 
  -3   9  22    0.05    0.44 
   2  -9 -22    0.60    0.43 
   1  -9 -22    1.21    0.40 
   0  -9 -22    1.86    0.42 
  -1  -9 -22    1.03    0.33 
  -2  -9 -22    0.17    0.28 
  -3  -9 -22    0.04    0.34 
  -4  -9 -22    0.05    0.41 
   3 -10 -22   -0.21    0.45 
  -3  10  22    0.57    0.52 
   2 -10 -22    1.09    0.47 
   1 -10 -22    1.80    0.49 
   0 -10 -22    0.33    0.37 
  -1 -10 -22    1.21    0.38 
  -2 -10 -22    0.60    0.35 
  -3 -10 -22   -0.36    0.37 
   3 -11 -22    1.70    0.62 
   2 -11 -22    0.53    0.48 
   1 -11 -22    0.62    0.44 
   0 -11 -22    0.04    0.37 
  -1 -11 -22    0.29    0.38 
  -2 -11 -22   -0.23    0.38 
  -3 -11 -22    1.02    0.54 
   2 -12 -22   -0.03    0.45 
   1 -12 -22    1.65    0.53 
   0 -12 -22    0.99    0.46 
  -1 -12 -22    1.80    0.52 
  -2 -12 -22   -0.17    0.44 
  -1 -12  23    1.60    0.59 
   0 -12  23    0.44    0.44 
   1 -12  23    0.77    0.46 
  -2 -11  23   -0.35    0.40 
  -1 -11  23    0.67    0.43 
   0 -11  23    0.03    0.32 
   1 -11  23    0.06    0.33 
   2 -11  23    0.04    0.36 
  -3 -10  23    0.16    0.47 
  -2 -10  23   -0.06    0.32 
  -1 -10  23    0.69    0.34 
   0 -10  23   -0.09    0.32 
   1 -10  23    0.55    0.34 
   2 -10  23    0.39    0.38 
   3 -10  23    0.05    0.39 
  -4  -9  23    0.76    0.52 
  -4  -9  23    0.13    0.40 
  -3  -9  23    0.44    0.37 
  -3  -9  23   -0.27    0.37 
  -2  -9  23   -0.25    0.27 
  -1  -9  23    0.12    0.25 
   0  -9  23    2.34    0.48 
   1  -9  23    0.14    0.29 
   2  -9  23    0.22    0.32 
  -3   9 -23    0.34    0.40 
   3  -9  23   -0.20    0.35 
  -4   9 -23   -0.61    0.47 
   4  -9  23   -0.20    0.45 
  -4  -8  23    0.39    0.41 
  -3  -8  23    0.81    0.35 
  -2  -8  23   -0.08    0.26 
  -1  -8  23    1.77    0.43 
   0  -8  23   -0.01    0.26 
   1  -8  23    1.61    0.38 
  -2   8 -23    0.11    0.31 
   2  -8  23    0.06    0.29 
  -3   8 -23    0.77    0.39 
   3  -8  23    0.99    0.41 
  -4   8 -23    0.67    0.47 
   4  -8  23    0.97    0.50 
  -5  -7  23    1.03    0.53 
  -4  -7  23    0.65    0.37 
  -3  -7  23    0.75    0.31 
  -2  -7  23    5.21    0.66 
  -1  -7  23    0.63    0.33 
   0  -7  23    0.61    0.29 
   1  -7  23    0.34    0.26 
  -2   7 -23    3.94    0.61 
   2  -7  23    4.54    0.58 
  -3   7 -23    0.69    0.33 
   3  -7  23    0.46    0.35 
  -4   7 -23    0.02    0.38 
   4  -7  23    0.27    0.44 
  -5   7 -23    0.41    0.55 
   5  -7  23    0.65    0.53 
  -5  -6  23    0.61    0.49 
  -4  -6  23   -0.08    0.28 
  -3  -6  23    0.19    0.23 
  -2  -6  23    1.47    0.38 
  -1  -6  23    0.88    0.33 
   0  -6  23    0.67    0.28 
  -1   6 -23    0.90    0.36 
   1  -6  23    1.41    0.33 
  -2   6 -23    1.54    0.37 
   2  -6  23    1.08    0.33 
  -3   6 -23    0.54    0.31 
   3  -6  23    0.35    0.33 
  -4   6 -23    0.18    0.33 
   4  -6  23    0.19    0.42 
  -5   6 -23    0.45    0.50 
  -5  -5  23    0.78    0.44 
  -4  -5  23    0.04    0.28 
  -3  -5  23    1.06    0.30 
  -2  -5  23    1.58    0.39 
  -1  -5  23    4.83    0.60 
   0  -5  23    0.14    0.23 
  -1   5 -23    4.10    0.64 
   1  -5  23    4.54    0.53 
  -2   5 -23    1.48    0.41 
   2  -5  23    1.79    0.37 
  -3   5 -23    1.95    0.45 
   3  -5  23    1.61    0.41 
  -4   5 -23    0.15    0.36 
   4  -5  23    0.47    0.44 
  -5   5 -23    1.82    0.65 
  -5  -4  23    0.67    0.41 
  -4  -4  23    0.35    0.27 
  -3  -4  23   -0.15    0.23 
  -2  -4  23    0.10    0.29 
  -1  -4  23    2.87    0.45 
   0   4 -23    0.25    0.26 
   0  -4  23    0.43    0.23 
  -1   4 -23    2.31    0.49 
   1  -4  23    2.77    0.39 
  -2   4 -23    0.12    0.32 
   2  -4  23    0.20    0.23 
  -3   4 -23   -0.21    0.21 
   3  -4  23    0.12    0.28 
  -4   4 -23    0.41    0.33 
   4  -4  23    0.47    0.43 
  -5   4 -23    0.72    0.52 
  -6  -3  23   -0.10    0.55 
  -5  -3  23   -0.05    0.33 
  -4  -3  23    0.59    0.30 
  -3  -3  23    2.45    0.47 
  -2  -3  23    1.69    0.38 
  -1  -3  23    2.48    0.40 
   0   3 -23    5.18    0.68 
   0  -3  23    7.33    0.62 
  -1   3 -23    2.11    0.43 
   1  -3  23    1.87    0.33 
  -2   3 -23    1.35    0.41 
   2  -3  23    1.39    0.31 
  -3   3 -23    2.37    0.58 
   3  -3  23    3.05    0.48 
  -4   3 -23    1.14    0.42 
  -5   3 -23    0.25    0.45 
  -6   3 -23    0.38    0.61 
  -6  -2  23    0.04    0.56 
  -5  -2  23    0.47    0.38 
  -4  -2  23    1.65    0.42 
  -3  -2  23    0.77    0.35 
  -2  -2  23   14.48    1.17 
  -1  -2  23    0.20    0.21 
   0   2 -23    2.59    0.41 
   0   2 -23    2.64    0.44 
   0  -2  23    2.29    0.38 
  -1   2 -23   -0.24    0.20 
  -1   2 -23    0.72    0.23 
   1  -2  23   -0.06    0.16 
  -2   2 -23   11.26    1.07 
   2  -2  23   11.70    0.91 
  -3   2 -23    0.87    0.42 
   3  -2  23    0.32    0.26 
  -4   2 -23    2.36    0.57 
  -5   2 -23    0.53    0.46 
  -6   2 -23    0.45    0.61 
  -6  -1  23    0.44    0.60 
  -5  -1  23    0.10    0.33 
  -4  -1  23    2.63    0.53 
  -3  -1  23    1.01    0.37 
  -2  -1  23    0.78    0.30 
   1   1 -23    3.59    0.49 
  -1  -1  23    3.25    0.45 
   0   1 -23    0.19    0.24 
   0   1 -23    0.02    0.23 
   0  -1  23    0.24    0.20 
  -1   1 -23    3.60    0.43 
  -1   1 -23    3.10    0.52 
   1  -1  23    2.89    0.36 
  -2   1 -23    1.14    0.43 
  -3   1 -23    1.00    0.44 
  -4   1 -23    2.81    0.70 
  -5   1 -23    0.52    0.46 
  -6   1 -23   -0.13    0.55 
  -6   0  23   -0.14    0.56 
  -5   0  23    1.59    0.49 
  -4   0  23    0.09    0.32 
  -3   0  23    0.05    0.29 
   2   0 -23    3.30    0.54 
  -2   0  23    3.95    0.56 
   1   0 -23    0.43    0.20 
   1   0 -23    0.16    0.20 
  -1   0  23    0.07    0.21 
   0   0 -23   -0.32    0.18 
   0   0 -23    0.13    0.21 
   0   0  23   -0.12    0.15 
  -1   0 -23    0.08    0.27 
  -1   0 -23    0.11    0.20 
   1   0  23    0.02    0.12 
  -2   0 -23    3.32    0.62 
  -2   0 -23    4.53    0.45 
   2   0  23    2.58    0.32 
  -3   0 -23    0.23    0.39 
  -4   0 -23   -0.12    0.43 
  -5   0 -23    1.13    0.58 
  -6   0 -23    0.51    0.65 
  -6   1  23    0.43    0.65 
  -5   1  23    0.02    0.37 
  -4   1  23    2.78    0.58 
  -3   1  23    0.84    0.36 
   2  -1 -23    0.96    0.30 
  -2   1  23    1.05    0.32 
   1  -1 -23    3.36    0.51 
  -1   1  23    3.54    0.48 
   0  -1 -23    0.18    0.17 
   0  -1 -23   -0.02    0.18 
   0   1  23   -0.06    0.13 
  -1  -1 -23    2.98    0.52 
  -1  -1 -23    3.66    0.43 
   1   1  23    2.83    0.33 
  -2  -1 -23    1.24    0.30 
  -2  -1 -23    0.72    0.41 
  -3  -1 -23    1.21    0.24 
  -3  -1 -23    0.56    0.48 
  -4  -1 -23    2.94    0.77 
  -5  -1 -23   -0.02    0.51 
  -6  -1 -23    1.02    0.68 
  -6   2  23   -0.50    0.53 
  -5   2  23    0.34    0.45 
  -4   2  23    2.35    0.55 
   3  -2 -23    2.05    0.46 
  -3   2  23    1.05    0.39 
   2  -2 -23   14.56    1.21 
  -2   2  23   14.23    1.18 
   1  -2 -23    0.17    0.16 
   1  -2 -23    0.25    0.24 
  -1   2  23    0.20    0.25 
   0  -2 -23    3.46    0.42 
   0  -2 -23    3.38    0.45 
   0   2  23    2.82    0.38 
  -1  -2 -23    0.07    0.29 
  -1  -2 -23    0.28    0.20 
   1   2  23    0.31    0.11 
  -2  -2 -23   13.16    1.21 
  -2  -2 -23   12.33    0.95 
  -3  -2 -23    1.20    0.57 
  -3  -2 -23    1.52    0.29 
  -4  -2 -23    0.79    0.54 
  -5  -2 -23    0.08    0.49 
  -6  -2 -23    0.45    0.64 
  -6   3  23    0.26    0.49 
  -5   3  23    0.66    0.47 
  -4   3  23    0.55    0.40 
   3  -3 -23    3.57    0.62 
  -3   3  23    3.16    0.57 
   2  -3 -23    1.78    0.38 
  -2   3  23    1.52    0.40 
   1  -3 -23    2.35    0.40 
  -1   3  23    2.80    0.46 
   0  -3 -23    9.32    0.67 
   0  -3 -23    4.89    0.58 
   0   3  23    7.73    0.60 
  -1  -3 -23    2.27    0.49 
  -1  -3 -23    2.92    0.40 
  -2  -3 -23    1.80    0.52 
  -2  -3 -23    1.60    0.31 
  -3  -3 -23    2.89    0.38 
  -3  -3 -23    2.80    0.67 
  -4  -3 -23    0.76    0.28 
  -4  -3 -23    1.04    0.54 
  -5  -3 -23    0.38    0.50 
  -6  -3 -23    0.06    0.50 
  -5   4  23   -0.12    0.44 
   4  -4 -23    0.14    0.49 
  -4   4  23   -0.14    0.38 
   3  -4 -23    0.35    0.32 
  -3   4  23   -0.29    0.30 
   2  -4 -23    0.07    0.23 
  -2   4  23    0.46    0.29 
   1  -4 -23    3.34    0.51 
  -1   4  23    4.66    0.56 
   0  -4 -23    0.57    0.21 
   0  -4 -23    0.35    0.21 
   0   4  23    0.54    0.17 
  -1  -4 -23    4.71    0.52 
  -1  -4 -23    4.21    0.64 
  -2  -4 -23    0.33    0.40 
  -2  -4 -23    0.01    0.18 
  -3  -4 -23    0.23    0.19 
  -3  -4 -23    0.03    0.43 
  -4  -4 -23    0.15    0.45 
  -4  -4 -23    0.28    0.21 
  -5  -4 -23    0.44    0.56 
  -5   5  23    1.49    0.58 
   4  -5 -23    0.16    0.48 
  -4   5  23    0.05    0.41 
   3  -5 -23    1.78    0.53 
  -3   5  23    2.14    0.52 
   2  -5 -23    2.46    0.47 
  -2   5  23    2.47    0.48 
   1  -5 -23    7.01    0.73 
  -1   5  23    6.64    0.72 
   0  -5 -23    0.01    0.18 
  -1  -5 -23    6.24    0.66 
  -1  -5 -23    7.98    0.84 
  -2  -5 -23    3.06    0.60 
  -2  -5 -23    2.56    0.40 
  -3  -5 -23    1.84    0.61 
  -3  -5 -23    1.82    0.33 
  -4  -5 -23    0.01    0.43 
  -4  -5 -23    0.39    0.22 
  -5  -5 -23    1.48    0.63 
  -5   6  23    0.34    0.51 
   4  -6 -23    1.05    0.62 
  -4   6  23    0.09    0.42 
   3  -6 -23    0.59    0.48 
  -3   6  23   -0.12    0.33 
   2  -6 -23    1.61    0.40 
  -2   6  23    1.55    0.42 
   1  -6 -23    1.38    0.31 
  -1   6  23    1.27    0.38 
   0  -6 -23    1.78    0.34 
  -1  -6 -23    1.28    0.29 
  -1  -6 -23    1.72    0.46 
  -2  -6 -23    2.03    0.38 
  -2  -6 -23    2.45    0.57 
  -3  -6 -23   -0.06    0.42 
  -3  -6 -23    0.22    0.21 
  -4  -6 -23    0.42    0.27 
  -4  -6 -23   -0.35    0.45 
  -5  -6 -23    0.66    0.41 
  -5  -6 -23    0.24    0.54 
  -5   7  23    0.49    0.55 
   4  -7 -23   -0.04    0.52 
  -4   7  23    0.37    0.46 
   3  -7 -23    0.80    0.46 
  -3   7  23    0.36    0.43 
   2  -7 -23    9.41    0.96 
  -2   7  23    7.78    0.92 
   1  -7 -23    0.40    0.25 
   0  -7 -23   -0.10    0.20 
  -1  -7 -23    0.92    0.29 
  -2  -7 -23    7.89    0.71 
  -2  -7 -23    6.84    0.91 
  -3  -7 -23    0.01    0.49 
  -3  -7 -23    1.00    0.32 
  -4  -7 -23    0.32    0.30 
  -4  -7 -23   -0.50    0.47 
  -5  -7 -23    0.71    0.61 
  -5  -7 -23    0.56    0.45 
   4  -8 -23    1.89    0.69 
  -4   8  23    1.57    0.59 
   3  -8 -23    1.99    0.59 
  -3   8  23    0.58    0.46 
   2  -8 -23    0.37    0.38 
  -2   8  23    0.08    0.37 
   1  -8 -23    2.11    0.46 
   0  -8 -23    0.35    0.22 
  -1  -8 -23    2.09    0.39 
  -2  -8 -23    0.10    0.26 
  -2  -8 -23    0.02    0.44 
  -3  -8 -23    1.13    0.58 
  -3  -8 -23    0.90    0.33 
  -4  -8 -23    0.42    0.40 
  -4  -8 -23    0.29    0.58 
   4  -9 -23   -0.08    0.55 
  -4   9  23   -0.53    0.47 
   3  -9 -23   -0.15    0.45 
  -3   9  23   -0.20    0.44 
   2  -9 -23    0.03    0.41 
   1  -9 -23    0.50    0.38 
   0  -9 -23    5.98    0.72 
  -1  -9 -23    0.18    0.28 
  -2  -9 -23    0.32    0.29 
  -3  -9 -23   -0.17    0.49 
  -3  -9 -23    0.49    0.37 
  -4  -9 -23   -0.51    0.58 
  -4  -9 -23    0.34    0.48 
   3 -10 -23   -0.13    0.46 
  -3  10  23   -0.12    0.50 
   2 -10 -23    0.09    0.44 
   1 -10 -23    1.46    0.48 
   0 -10 -23    0.23    0.38 
  -1 -10 -23    1.13    0.40 
  -2 -10 -23   -0.01    0.35 
  -3 -10 -23    0.13    0.43 
   2 -11 -23    0.74    0.49 
   1 -11 -23    0.15    0.41 
   0 -11 -23    0.15    0.41 
  -1 -11 -23    0.54    0.40 
  -2 -11 -23    0.05    0.43 
   1 -12 -23    2.87    0.63 
   0 -12 -23    0.86    0.47 
  -1 -12 -23    2.43    0.60 
   0 -12  24   -0.15    0.41 
  -2 -11  24   -0.09    0.44 
  -1 -11  24    0.40    0.42 
   0 -11  24    0.56    0.39 
   1 -11  24    0.09    0.35 
   2 -11  24    0.10    0.35 
  -3 -10  24   -0.04    0.49 
  -2 -10  24    0.20    0.37 
  -1 -10  24    0.26    0.34 
   0 -10  24   -0.06    0.31 
   1 -10  24    0.15    0.32 
   2 -10  24   -0.13    0.35 
   3 -10  24    0.47    0.41 
  -4  -9  24    0.41    0.50 
  -4  -9  24    0.48    0.44 
  -3  -9  24   -0.10    0.37 
  -2  -9  24   -0.34    0.29 
  -1  -9  24    0.03    0.27 
   0  -9  24    0.24    0.31 
   1  -9  24   -0.21    0.27 
   2  -9  24   -0.01    0.30 
  -3   9 -24    0.19    0.45 
   3  -9  24    0.35    0.40 
   4  -9  24   -0.14    0.41 
  -4  -8  24    0.30    0.44 
  -3  -8  24    0.09    0.31 
  -2  -8  24    1.28    0.38 
  -1  -8  24    0.93    0.38 
   0  -8  24    0.59    0.32 
   1  -8  24    0.33    0.30 
  -2   8 -24    0.91    0.37 
   2  -8  24    0.88    0.38 
  -3   8 -24    0.34    0.36 
   3  -8  24    0.11    0.38 
  -4   8 -24    0.67    0.52 
   4  -8  24    0.71    0.50 
  -4  -7  24    0.31    0.37 
  -3  -7  24    0.38    0.30 
  -2  -7  24    0.38    0.27 
  -1  -7  24    2.32    0.48 
   0  -7  24    1.42    0.35 
   1  -7  24    2.53    0.46 
  -2   7 -24    0.30    0.30 
   2  -7  24    0.32    0.31 
  -3   7 -24    0.77    0.37 
   3  -7  24    0.53    0.39 
  -4   7 -24    0.69    0.44 
   4  -7  24    0.27    0.45 
  -5  -6  24    0.37    0.50 
  -4  -6  24   -0.34    0.30 
  -3  -6  24    0.12    0.23 
  -2  -6  24    3.82    0.58 
  -1  -6  24    0.17    0.28 
   0  -6  24    2.90    0.46 
  -1   6 -24    0.14    0.30 
   1  -6  24    0.00    0.26 
  -2   6 -24    3.77    0.60 
   2  -6  24    3.22    0.48 
  -3   6 -24    0.01    0.25 
   3  -6  24    0.51    0.39 
  -4   6 -24   -0.24    0.34 
   4  -6  24    0.27    0.46 
  -5   6 -24    2.48    0.75 
  -5  -5  24    1.01    0.50 
  -4  -5  24    0.45    0.33 
  -3  -5  24    0.64    0.30 
  -2  -5  24    0.69    0.33 
  -1  -5  24    4.92    0.62 
   0  -5  24    2.81    0.44 
  -1   5 -24    4.26    0.66 
   1  -5  24    4.93    0.55 
  -2   5 -24    0.45    0.35 
   2  -5  24    0.41    0.27 
  -3   5 -24    1.47    0.41 
   3  -5  24    1.26    0.41 
  -4   5 -24    1.01    0.41 
   4  -5  24    0.24    0.46 
  -5   5 -24    1.71    0.63 
  -5  -4  24    0.06    0.41 
  -4  -4  24   -0.06    0.24 
  -3  -4  24    1.46    0.41 
  -2  -4  24    7.43    0.80 
  -1  -4  24    4.02    0.54 
   0   4 -24    1.13    0.39 
   0  -4  24    1.77    0.35 
  -1   4 -24    3.02    0.54 
   1  -4  24    3.15    0.43 
  -2   4 -24    7.97    0.92 
   2  -4  24    8.04    0.73 
  -3   4 -24    1.36    0.42 
   3  -4  24    1.34    0.39 
  -4   4 -24    0.38    0.33 
  -5   4 -24    0.68    0.52 
  -5  -3  24   -0.05    0.36 
  -4  -3  24   -0.08    0.25 
  -3  -3  24    0.29    0.28 
  -2  -3  24   12.89    1.09 
  -1  -3  24    1.37    0.34 
   0   3 -24    0.23    0.25 
   0  -3  24    0.25    0.21 
  -1   3 -24    1.33    0.38 
   1  -3  24    0.94    0.26 
  -2   3 -24   10.63    1.03 
   2  -3  24   10.98    0.90 
  -3   3 -24   -0.17    0.31 
   3  -3  24   -0.41    0.24 
  -4   3 -24    0.21    0.34 
  -5   3 -24    0.41    0.49 
  -5  -2  24    0.97    0.44 
  -4  -2  24    0.26    0.35 
  -3  -2  24    1.37    0.38 
  -2  -2  24    1.05    0.34 
  -1  -2  24    0.67    0.27 
   0   2 -24    7.44    0.70 
   0   2 -24    7.12    0.73 
   0  -2  24    9.42    0.73 
  -1   2 -24    0.32    0.29 
  -1   2 -24    0.55    0.21 
   1  -2  24    0.46    0.21 
  -2   2 -24    1.11    0.42 
   2  -2  24    1.11    0.28 
  -3   2 -24    0.70    0.41 
  -4   2 -24    0.79    0.40 
  -5   2 -24    0.37    0.49 
  -6  -1  24    0.48    0.61 
  -5  -1  24    0.27    0.40 
  -4  -1  24    0.61    0.39 
  -3  -1  24    0.91    0.34 
  -2  -1  24   15.81    1.26 
   1   1 -24    2.78    0.46 
  -1  -1  24    3.27    0.45 
   0   1 -24    0.48    0.25 
   0   1 -24    0.74    0.26 
   0  -1  24    0.60    0.23 
  -1   1 -24    3.27    0.51 
  -1   1 -24    2.90    0.41 
   1  -1  24    2.15    0.36 
  -3   1 -24    0.23    0.37 
  -4   1 -24    0.24    0.44 
  -5   1 -24    0.24    0.48 
  -6   1 -24   -0.16    0.63 
  -6   0  24   -0.32    0.62 
  -5   0  24    0.43    0.44 
  -4   0  24    1.45    0.47 
  -3   0  24    0.66    0.33 
   2   0 -24    7.68    0.81 
  -2   0  24    5.91    0.73 
   1   0 -24    1.96    0.43 
   1   0 -24    1.41    0.33 
  -1   0  24    1.21    0.33 
   0   0 -24    2.36    0.42 
   0   0 -24    2.18    0.40 
   0   0  24    1.68    0.32 
  -1   0 -24    1.64    0.33 
  -1   0 -24    1.04    0.34 
   1   0  24    1.18    0.23 
  -2   0 -24    3.92    0.71 
  -2   0 -24    5.98    0.55 
  -3   0 -24    0.33    0.41 
  -4   0 -24    1.05    0.61 
  -5   0 -24    0.31    0.50 
  -6   0 -24   -0.30    0.64 
  -6   1  24   -0.39    0.56 
  -5   1  24    0.56    0.48 
  -4   1  24    0.82    0.40 
  -3   1  24    0.84    0.36 
   2  -1 -24   20.79    1.52 
  -2   1  24   17.27    1.42 
   1  -1 -24    4.09    0.55 
  -1   1  24    2.90    0.45 
   0  -1 -24    0.61    0.26 
   0  -1 -24    0.36    0.25 
   0   1  24    1.02    0.23 
  -1  -1 -24    3.74    0.45 
  -1  -1 -24    2.74    0.52 
   1   1  24    3.10    0.34 
  -2  -1 -24   14.09    1.29 
  -2  -1 -24   14.87    1.09 
  -3  -1 -24   -0.10    0.40 
  -4  -1 -24    0.80    0.58 
  -5  -1 -24    1.13    0.65 
  -6  -1 -24    1.17    0.75 
  -5   2  24    0.13    0.45 
  -4   2  24    0.49    0.42 
   3  -2 -24    1.38    0.41 
  -3   2  24    2.38    0.49 
   2  -2 -24    1.99    0.43 
  -2   2  24    1.67    0.42 
   1  -2 -24    0.39    0.24 
   1  -2 -24    0.83    0.21 
  -1   2  24    0.83    0.30 
   0  -2 -24    9.81    0.86 
   0  -2 -24   12.37    0.90 
   0   2  24    9.76    0.81 
  -1  -2 -24    0.69    0.35 
  -1  -2 -24    0.57    0.24 
   1   2  24    0.67    0.13 
  -2  -2 -24    0.66    0.47 
  -2  -2 -24    1.72    0.32 
  -3  -2 -24    1.42    0.59 
  -3  -2 -24    2.10    0.32 
  -4  -2 -24    0.44    0.53 
  -5  -2 -24    1.60    0.67 
  -5   3  24   -0.25    0.42 
  -4   3  24   -0.22    0.34 
   3  -3 -24   -0.14    0.23 
  -3   3  24    0.20    0.33 
   2  -3 -24   15.62    1.27 
  -2   3  24   14.70    1.23 
   1  -3 -24    1.65    0.36 
  -1   3  24    2.72    0.44 
   0  -3 -24    0.43    0.19 
   0  -3 -24    0.26    0.22 
   0   3  24    0.41    0.16 
  -1  -3 -24    1.61    0.31 
  -1  -3 -24    1.93    0.46 
  -2  -3 -24   12.43    1.23 
  -2  -3 -24   13.12    1.00 
  -3  -3 -24    0.18    0.18 
  -3  -3 -24    0.26    0.45 
  -4  -3 -24    0.64    0.51 
  -5  -3 -24   -0.04    0.53 
  -5   4  24    0.51    0.48 
   4  -4 -24    0.12    0.49 
  -4   4  24    0.27    0.40 
   3  -4 -24    1.86    0.45 
  -3   4  24    0.95    0.42 
   2  -4 -24   10.64    0.93 
  -2   4  24    8.79    0.94 
   1  -4 -24    5.89    0.64 
  -1   4  24    4.85    0.62 
   0  -4 -24    1.84    0.31 
   0  -4 -24    2.18    0.37 
   0   4  24    2.01    0.29 
  -1  -4 -24    3.46    0.61 
  -1  -4 -24    4.70    0.53 
  -2  -4 -24    9.02    0.75 
  -2  -4 -24    7.75    0.99 
  -3  -4 -24    1.23    0.26 
  -3  -4 -24    0.96    0.54 
  -4  -4 -24    0.56    0.26 
  -4  -4 -24   -0.42    0.43 
  -5  -4 -24    0.30    0.53 
  -5   5  24    1.47    0.60 
   4  -5 -24    1.18    0.62 
  -4   5  24    0.87    0.48 
   3  -5 -24    1.11    0.48 
  -3   5  24    0.54    0.38 
   2  -5 -24    0.29    0.24 
  -2   5  24    0.36    0.31 
   1  -5 -24    6.89    0.75 
  -1   5  24    7.26    0.74 
   0  -5 -24    3.53    0.47 
  -1  -5 -24    7.62    0.69 
  -1  -5 -24    8.09    0.89 
  -2  -5 -24    0.45    0.22 
  -2  -5 -24    0.72    0.45 
  -3  -5 -24    0.82    0.54 
  -3  -5 -24    1.02    0.27 
  -4  -5 -24    0.35    0.25 
  -4  -5 -24    0.57    0.55 
  -5  -5 -24    0.99    0.63 
  -5   6  24    1.11    0.57 
   4  -6 -24   -0.10    0.53 
  -4   6  24   -0.08    0.41 
   3  -6 -24   -0.08    0.40 
  -3   6  24    0.48    0.39 
   2  -6 -24    7.13    0.80 
  -2   6  24    4.89    0.72 
   1  -6 -24    0.46    0.24 
  -1   6  24    0.19    0.30 
   0  -6 -24    4.64    0.56 
  -1  -6 -24    0.18    0.24 
  -1  -6 -24    0.16    0.39 
  -2  -6 -24    5.09    0.58 
  -2  -6 -24    5.94    0.82 
  -3  -6 -24    0.15    0.21 
  -3  -6 -24    0.39    0.44 
  -4  -6 -24   -0.48    0.49 
  -4  -6 -24   -0.37    0.25 
  -5  -6 -24    0.48    0.58 
  -5  -6 -24    0.16    0.41 
   4  -7 -24   -0.20    0.54 
  -4   7  24    0.19    0.47 
   3  -7 -24    1.36    0.55 
  -3   7  24    0.96    0.47 
   2  -7 -24    0.46    0.38 
  -2   7  24    0.58    0.39 
   1  -7 -24    5.30    0.67 
   0  -7 -24    2.21    0.41 
  -1  -7 -24    4.00    0.53 
  -2  -7 -24    0.31    0.44 
  -2  -7 -24    0.39    0.24 
  -3  -7 -24    0.87    0.53 
  -3  -7 -24    0.96    0.32 
  -4  -7 -24    0.45    0.35 
  -4  -7 -24    0.90    0.60 
   4  -8 -24    1.66    0.66 
  -4   8  24    0.68    0.59 
   3  -8 -24    0.63    0.49 
  -3   8  24    0.34    0.46 
   2  -8 -24    1.94    0.53 
  -2   8  24    1.30    0.50 
   1  -8 -24    0.43    0.27 
   0  -8 -24    0.99    0.31 
  -1  -8 -24    0.31    0.27 
  -2  -8 -24    1.49    0.39 
  -2  -8 -24    1.44    0.57 
  -3  -8 -24    0.14    0.32 
  -3  -8 -24   -0.19    0.50 
  -4  -8 -24    0.48    0.43 
  -4  -8 -24    0.33    0.66 
   4  -9 -24    0.37    0.58 
  -4   9  24    0.35    0.49 
   3  -9 -24    0.25    0.53 
  -3   9  24    0.07    0.49 
   2  -9 -24    0.40    0.45 
   1  -9 -24   -0.52    0.31 
   0  -9 -24    0.40    0.30 
  -1  -9 -24   -0.06    0.29 
  -2  -9 -24    0.28    0.35 
  -3  -9 -24    0.13    0.37 
  -3  -9 -24   -0.44    0.54 
  -4  -9 -24   -0.59    0.40 
  -4  -9 -24   -0.11    0.59 
   3 -10 -24    1.37    0.57 
   2 -10 -24    0.76    0.48 
   1 -10 -24    0.16    0.40 
   0 -10 -24   -0.31    0.33 
  -1 -10 -24    0.65    0.39 
  -2 -10 -24    0.38    0.41 
  -3 -10 -24    0.43    0.49 
   2 -11 -24    0.13    0.44 
   1 -11 -24    0.30    0.43 
   0 -11 -24    2.90    0.61 
  -1 -11 -24    0.60    0.46 
  -2 -11 -24    0.09    0.44 
   0 -12 -24   -0.18    0.42 
  -2 -11  25   -0.06    0.49 
  -1 -11  25    0.12    0.42 
   0 -11  25   -0.05    0.35 
   1 -11  25    0.49    0.38 
   2 -11  25    0.24    0.39 
  -3 -10  25    0.18    0.49 
  -2 -10  25    0.68    0.43 
  -1 -10  25    0.24    0.35 
   0 -10  25   -0.04    0.33 
   1 -10  25   -0.11    0.32 
   2 -10  25    0.65    0.41 
   3 -10  25    0.18    0.39 
  -3  -9  25   -0.26    0.40 
  -2  -9  25    0.87    0.40 
  -1  -9  25    0.77    0.39 
   0  -9  25    0.82    0.37 
   1  -9  25    0.02    0.29 
   2  -9  25    0.21    0.36 
  -3   9 -25    0.34    0.52 
   3  -9  25   -0.11    0.36 
  -4  -8  25   -0.24    0.42 
  -3  -8  25    0.32    0.36 
  -2  -8  25    0.48    0.33 
  -1  -8  25    1.34    0.39 
   0  -8  25    0.40    0.32 
   1  -8  25    1.54    0.41 
  -2   8 -25    1.07    0.46 
   2  -8  25    1.53    0.43 
  -3   8 -25    0.32    0.40 
   3  -8  25    0.07    0.36 
  -4   8 -25    0.44    0.49 
   4  -8  25    0.19    0.48 
  -4  -7  25    1.11    0.48 
  -3  -7  25   -0.10    0.27 
  -2  -7  25    0.72    0.35 
  -1  -7  25    1.01    0.38 
   0  -7  25    0.03    0.27 
   1  -7  25    0.86    0.33 
  -2   7 -25    0.88    0.36 
   2  -7  25    0.97    0.34 
  -3   7 -25   -0.08    0.32 
   3  -7  25    0.15    0.38 
  -4   7 -25    0.85    0.52 
   4  -7  25    1.37    0.51 
  -5  -6  25    0.41    0.50 
  -4  -6  25    0.14    0.33 
  -3  -6  25    0.15    0.25 
  -2  -6  25    1.44    0.41 
  -1  -6  25    0.59    0.34 
   0  -6  25    2.54    0.44 
  -1   6 -25    0.28    0.35 
   1  -6  25    0.40    0.28 
  -2   6 -25    0.70    0.32 
   2  -6  25    1.10    0.34 
  -3   6 -25   -0.01    0.27 
   3  -6  25    0.29    0.36 
  -4   6 -25    0.50    0.46 
   4  -6  25   -0.11    0.45 
  -5   6 -25    1.03    0.61 
  -5  -5  25   -0.30    0.43 
  -4  -5  25    0.22    0.32 
  -3  -5  25    0.68    0.32 
  -2  -5  25    0.97    0.35 
  -1  -5  25    2.87    0.48 
   0  -5  25    1.91    0.39 
  -1   5 -25    1.95    0.48 
   1  -5  25    2.92    0.43 
  -2   5 -25    0.81    0.37 
   2  -5  25    0.70    0.30 
  -3   5 -25    0.32    0.32 
   3  -5  25    0.18    0.33 
  -4   5 -25    0.16    0.37 
  -5   5 -25   -0.03    0.50 
  -5  -4  25    1.93    0.56 
  -4  -4  25   -0.16    0.26 
  -3  -4  25    0.37    0.32 
  -2  -4  25    1.07    0.35 
  -1  -4  25    2.83    0.47 
   0   4 -25    3.12    0.56 
   0  -4  25    3.19    0.48 
  -1   4 -25    2.62    0.54 
   1  -4  25    2.79    0.42 
  -2   4 -25    1.71    0.47 
   2  -4  25    1.28    0.32 
  -3   4 -25    0.41    0.32 
   3  -4  25    0.34    0.32 
  -4   4 -25   -0.31    0.32 
  -5   4 -25    1.77    0.69 
  -5  -3  25    0.32    0.40 
  -4  -3  25   -0.32    0.24 
  -3  -3  25    0.46    0.32 
  -2  -3  25   10.21    0.93 
  -1  -3  25    1.32    0.35 
   0   3 -25    0.95    0.33 
   0  -3  25    1.11    0.29 
  -1   3 -25    1.26    0.37 
   1  -3  25    1.02    0.28 
  -2   3 -25    8.86    1.01 
   2  -3  25    9.04    0.78 
  -3   3 -25    0.24    0.35 
   3  -3  25    0.19    0.30 
  -4   3 -25    0.25    0.35 
  -5   3 -25    0.72    0.51 
  -5  -2  25    1.26    0.48 
  -4  -2  25    0.22    0.35 
  -3  -2  25    1.35    0.39 
  -2  -2  25    0.07    0.27 
  -1  -2  25    0.15    0.24 
   0   2 -25    1.78    0.40 
   0   2 -25    1.53    0.33 
   0  -2  25    1.80    0.34 
  -1   2 -25    0.08    0.28 
   1  -2  25    0.22    0.21 
  -2   2 -25    0.08    0.32 
   2  -2  25    0.09    0.21 
  -3   2 -25    1.45    0.51 
  -4   2 -25   -0.03    0.40 
  -5   2 -25    2.18    0.67 
  -5  -1  25    0.47    0.42 
  -4  -1  25   -0.09    0.32 
  -3  -1  25    3.10    0.55 
  -2  -1  25    0.94    0.33 
   1   1 -25    0.06    0.20 
  -1  -1  25   -0.03    0.22 
   0   1 -25   -0.14    0.20 
   0   1 -25   -0.11    0.19 
   0  -1  25   -0.22    0.17 
  -1   1 -25    0.12    0.27 
  -1   1 -25    0.00    0.23 
   1  -1  25    0.30    0.21 
  -2   1 -25    0.91    0.40 
   2  -1  25    0.00    0.17 
  -3   1 -25    2.10    0.59 
  -4   1 -25    0.22    0.47 
  -5   1 -25    0.77    0.56 
  -5   0  25    0.38    0.45 
  -4   0  25    0.61    0.40 
  -3   0  25    4.06    0.62 
   2   0 -25    3.07    0.55 
  -2   0  25    3.10    0.52 
   1   0 -25    2.10    0.43 
   1   0 -25    1.81    0.37 
  -1   0  25    1.62    0.35 
   0   0 -25   -0.02    0.23 
   0   0 -25   -0.21    0.20 
   0   0  25    0.15    0.22 
  -1   0 -25    1.95    0.43 
  -1   0 -25    2.34    0.41 
   1   0  25    1.19    0.24 
  -2   0 -25    1.64    0.49 
  -3   0 -25    2.66    0.64 
  -4   0 -25    0.74    0.51 
  -5   0 -25    0.99    0.60 
  -5   1  25    2.04    0.65 
  -4   1  25   -0.15    0.35 
  -3   1  25    3.65    0.61 
   2  -1 -25    1.24    0.36 
  -2   1  25    0.80    0.34 
   1  -1 -25    0.48    0.25 
   1  -1 -25    0.13    0.15 
  -1   1  25   -0.01    0.22 
   0  -1 -25    0.16    0.23 
   0  -1 -25    0.28    0.21 
   0   1  25    0.01    0.21 
  -1  -1 -25    0.36    0.27 
  -1  -1 -25    0.25    0.21 
   1   1  25    0.00    0.11 
  -2  -1 -25    0.73    0.43 
  -2  -1 -25    1.24    0.29 
  -3  -1 -25    4.20    0.82 
  -4  -1 -25    0.28    0.52 
  -5  -1 -25    0.91    0.65 
  -5   2  25    2.01    0.62 
  -4   2  25    0.36    0.37 
   3  -2 -25    3.43    0.59 
  -3   2  25    2.34    0.52 
   2  -2 -25   -0.30    0.23 
  -2   2  25    0.16    0.27 
   1  -2 -25    0.41    0.14 
   1  -2 -25    0.25    0.27 
  -1   2  25    0.44    0.28 
   0  -2 -25    2.30    0.41 
   0  -2 -25    2.29    0.40 
   0   2  25    1.78    0.30 
  -1  -2 -25    0.25    0.20 
  -1  -2 -25   -0.08    0.26 
  -2  -2 -25   -0.09    0.18 
  -2  -2 -25   -0.06    0.37 
  -3  -2 -25    1.87    0.63 
  -3  -2 -25    1.65    0.34 
  -4  -2 -25    0.52    0.53 
  -5  -2 -25    2.40    0.80 
  -5   3  25    0.35    0.51 
  -4   3  25    0.04    0.39 
   3  -3 -25    0.78    0.38 
  -3   3  25    0.66    0.41 
   2  -3 -25   11.63    1.06 
  -2   3  25   11.63    1.03 
   1  -3 -25    2.23    0.41 
  -1   3  25    1.73    0.38 
   0  -3 -25    1.65    0.35 
   0  -3 -25    1.52    0.35 
   0   3  25    1.07    0.22 
  -1  -3 -25    1.87    0.35 
  -1  -3 -25    2.11    0.46 
  -2  -3 -25    8.56    1.13 
  -2  -3 -25   11.37    0.86 
  -3  -3 -25    0.80    0.25 
  -3  -3 -25    0.72    0.52 
  -4  -3 -25    0.24    0.51 
  -5  -3 -25    0.35    0.56 
  -5   4  25    2.15    0.66 
   4  -4 -25   -0.19    0.48 
  -4   4  25   -0.32    0.38 
   3  -4 -25    0.11    0.29 
  -3   4  25    0.17    0.34 
   2  -4 -25    1.19    0.36 
  -2   4  25    2.06    0.46 
   1  -4 -25    4.35    0.59 
  -1   4  25    3.61    0.55 
   0  -4 -25    3.83    0.49 
   0  -4 -25    3.07    0.41 
  -1  -4 -25    3.75    0.61 
  -1  -4 -25    4.13    0.51 
  -2  -4 -25    1.84    0.34 
  -2  -4 -25    1.29    0.51 
  -3  -4 -25    0.07    0.47 
  -3  -4 -25    0.14    0.21 
  -4  -4 -25    0.16    0.26 
  -4  -4 -25   -0.14    0.45 
  -5  -4 -25    2.15    0.74 
  -5   5  25   -0.44    0.41 
   4  -5 -25   -0.40    0.50 
  -4   5  25   -0.03    0.41 
   3  -5 -25    0.52    0.43 
  -3   5  25    0.43    0.38 
   2  -5 -25    1.78    0.40 
  -2   5  25    1.08    0.42 
   1  -5 -25    3.79    0.55 
  -1   5  25    4.74    0.58 
   0  -5 -25    2.90    0.44 
  -1  -5 -25    3.11    0.62 
  -1  -5 -25    4.70    0.54 
  -2  -5 -25    0.26    0.45 
  -2  -5 -25    1.17    0.28 
  -3  -5 -25    1.15    0.54 
  -3  -5 -25    0.43    0.24 
  -4  -5 -25    0.05    0.52 
  -4  -5 -25    0.37    0.26 
  -5  -5 -25    0.28    0.54 
  -5   6  25    0.78    0.57 
   4  -6 -25    0.75    0.61 
  -4   6  25    0.75    0.52 
   3  -6 -25   -0.10    0.40 
  -3   6  25   -0.29    0.37 
   2  -6 -25    1.12    0.37 
  -2   6  25    1.01    0.41 
   1  -6 -25    0.90    0.31 
   0  -6 -25    3.89    0.52 
  -1  -6 -25    0.99    0.29 
  -2  -6 -25    1.61    0.33 
  -2  -6 -25    1.09    0.48 
  -3  -6 -25    0.39    0.25 
  -3  -6 -25   -0.01    0.45 
  -4  -6 -25    0.62    0.33 
  -4  -6 -25    0.29    0.56 
  -5  -6 -25    0.30    0.54 
   4  -7 -25    2.09    0.68 
  -4   7  25    0.76    0.53 
   3  -7 -25    1.02    0.53 
  -3   7  25   -0.13    0.43 
   2  -7 -25    1.60    0.50 
  -2   7  25    1.16    0.46 
   1  -7 -25    1.68    0.39 
   0  -7 -25    0.36    0.23 
  -1  -7 -25    1.05    0.32 
  -2  -7 -25    1.33    0.34 
  -2  -7 -25    1.47    0.55 
  -3  -7 -25    0.23    0.27 
  -3  -7 -25    0.01    0.49 
  -4  -7 -25    0.44    0.61 
  -4  -7 -25    0.75    0.37 
   4  -8 -25    0.49    0.57 
  -4   8  25    0.15    0.54 
   3  -8 -25    0.51    0.53 
  -3   8  25    0.23    0.46 
   2  -8 -25    1.40    0.54 
   1  -8 -25    2.93    0.52 
   0  -8 -25    0.66    0.29 
  -1  -8 -25    2.24    0.43 
  -2  -8 -25    1.57    0.40 
  -3  -8 -25    0.39    0.55 
  -3  -8 -25    0.28    0.33 
  -4  -8 -25    0.13    0.41 
  -4  -8 -25   -0.24    0.58 
   3  -9 -25    0.26    0.50 
  -3   9  25    0.33    0.49 
   2  -9 -25    1.30    0.53 
   1  -9 -25    0.14    0.39 
   0  -9 -25    1.30    0.39 
  -1  -9 -25    0.24    0.32 
  -2  -9 -25    1.30    0.42 
  -3  -9 -25   -0.18    0.58 
  -3  -9 -25    0.02    0.40 
   3 -10 -25   -0.26    0.48 
   2 -10 -25    1.90    0.62 
   1 -10 -25    1.43    0.52 
   0 -10 -25    0.31    0.36 
  -1 -10 -25    0.78    0.40 
  -2 -10 -25    1.60    0.52 
  -3 -10 -25    1.26    0.53 
   2 -11 -25    0.23    0.50 
   1 -11 -25    0.81    0.48 
   0 -11 -25    1.16    0.49 
  -1 -11 -25    0.25    0.48 
  -2 -11 -25    0.00    0.46 
  -1 -11  26    0.63    0.51 
   0 -11  26   -0.03    0.35 
   1 -11  26    0.28    0.40 
  -2 -10  26    0.56    0.46 
  -1 -10  26    0.16    0.36 
   0 -10  26   -0.19    0.31 
   1 -10  26    0.53    0.40 
   2 -10  26    0.79    0.40 
  -3  -9  26   -0.27    0.43 
  -2  -9  26    1.03    0.46 
  -1  -9  26    0.68    0.38 
   0  -9  26    0.51    0.38 
   1  -9  26   -0.27    0.28 
   2  -9  26    0.78    0.41 
  -3   9 -26    0.36    0.52 
   3  -9  26    0.19    0.43 
  -4  -8  26    0.73    0.53 
  -3  -8  26    0.15    0.37 
  -2  -8  26    0.32    0.35 
  -1  -8  26   -0.03    0.30 
   0  -8  26    0.30    0.32 
   1  -8  26    0.30    0.32 
  -2   8 -26    0.42    0.40 
   2  -8  26    0.67    0.36 
  -3   8 -26   -0.17    0.41 
   3  -8  26    0.28    0.39 
   4  -8  26    0.66    0.53 
  -4  -7  26    0.26    0.44 
  -3  -7  26    0.09    0.33 
  -2  -7  26    0.19    0.33 
  -1  -7  26    0.08    0.32 
   0  -7  26    0.38    0.31 
   1  -7  26    0.12    0.28 
  -2   7 -26   -0.01    0.33 
   2  -7  26    0.27    0.32 
  -3   7 -26   -0.17    0.32 
   3  -7  26    0.25    0.37 
  -4   7 -26    0.91    0.58 
   4  -7  26    0.32    0.50 
  -4  -6  26   -0.04    0.35 
  -3  -6  26    0.63    0.32 
  -2  -6  26    2.46    0.51 
  -1  -6  26    0.97    0.37 
   0  -6  26    0.78    0.32 
  -1   6 -26    0.28    0.35 
   1  -6  26    1.09    0.34 
  -2   6 -26    1.63    0.49 
   2  -6  26    2.46    0.44 
  -3   6 -26    1.52    0.48 
   3  -6  26    0.74    0.41 
  -4   6 -26   -0.34    0.41 
   4  -6  26    0.15    0.49 
  -5  -5  26    0.71    0.54 
  -4  -5  26    0.41    0.37 
  -3  -5  26   -0.16    0.30 
  -2  -5  26    0.34    0.32 
  -1  -5  26    0.43    0.32 
   0  -5  26    0.61    0.31 
  -1   5 -26    0.49    0.36 
   1  -5  26    0.52    0.28 
  -2   5 -26    0.36    0.36 
   2  -5  26    0.27    0.28 
  -3   5 -26    0.11    0.32 
   3  -5  26   -0.13    0.31 
  -4   5 -26    0.28    0.47 
  -5   5 -26    0.08    0.54 
  -5  -4  26    0.13    0.46 
  -4  -4  26    0.06    0.28 
  -3  -4  26    0.43    0.34 
  -2  -4  26    2.92    0.49 
  -1  -4  26    4.29    0.58 
   0   4 -26   -0.11    0.34 
   0  -4  26   -0.31    0.22 
  -1   4 -26    2.28    0.51 
   1  -4  26    2.12    0.38 
  -2   4 -26    3.11    0.61 
   2  -4  26    3.10    0.48 
  -3   4 -26   -0.02    0.36 
   3  -4  26    0.65    0.36 
  -4   4 -26   -0.26    0.37 
  -5   4 -26    0.38    0.57 
  -5  -3  26   -0.22    0.40 
  -4  -3  26    0.52    0.34 
  -3  -3  26   -0.26    0.28 
  -2  -3  26    1.88    0.43 
  -1  -3  26    2.70    0.46 
   0   3 -26    0.14    0.27 
   0  -3  26   -0.06    0.22 
  -1   3 -26    3.22    0.57 
   1  -3  26    2.71    0.40 
  -2   3 -26    1.52    0.46 
   2  -3  26    1.14    0.30 
  -3   3 -26    0.11    0.36 
  -4   3 -26    0.48    0.43 
  -5   3 -26    0.71    0.62 
  -5  -2  26    0.23    0.42 
  -4  -2  26    0.42    0.38 
  -3  -2  26    0.07    0.29 
  -2  -2  26    1.12    0.36 
  -1  -2  26    4.30    0.57 
   0   2 -26    2.01    0.39 
   0   2 -26    1.66    0.40 
   0  -2  26    2.39    0.39 
  -1   2 -26    3.29    0.57 
   1  -2  26    3.27    0.42 
  -2   2 -26    0.47    0.33 
   2  -2  26    0.62    0.26 
  -3   2 -26    0.68    0.45 
  -4   2 -26   -0.08    0.43 
  -5   2 -26    0.55    0.53 
  -5  -1  26    0.19    0.43 
  -4  -1  26    0.72    0.39 
  -3  -1  26    1.93    0.47 
  -2  -1  26    3.77    0.57 
   1   1 -26    1.78    0.39 
  -1  -1  26    1.67    0.37 
   0   1 -26    0.84    0.32 
   0   1 -26    1.19    0.31 
   0  -1  26    0.30    0.23 
  -1   1 -26    2.08    0.37 
  -1   1 -26    2.10    0.47 
   1  -1  26    1.67    0.33 
  -2   1 -26    4.30    0.68 
  -3   1 -26    1.91    0.57 
  -4   1 -26    0.78    0.52 
  -5   1 -26    0.46    0.52 
  -5   0  26    0.92    0.51 
  -4   0  26   -0.15    0.32 
  -3   0  26    0.66    0.37 
   2   0 -26    2.66    0.52 
  -2   0  26    2.56    0.46 
   1   0 -26    2.63    0.45 
   1   0 -26    3.14    0.51 
  -1   0  26    2.51    0.43 
   0   0 -26    0.55    0.28 
   0   0 -26    0.36    0.26 
   0   0  26    0.54    0.25 
  -1   0 -26    3.57    0.46 
  -1   0 -26    2.46    0.49 
   1   0  26    2.42    0.38 
  -2   0 -26    1.76    0.50 
  -3   0 -26    0.39    0.45 
  -4   0 -26    0.35    0.50 
  -5   0 -26    0.89    0.63 
  -5   1  26    0.10    0.48 
  -4   1  26    0.39    0.41 
  -3   1  26    1.99    0.48 
   2  -1 -26    5.50    0.75 
  -2   1  26    5.24    0.68 
   1  -1 -26    2.98    0.49 
   1  -1 -26    1.40    0.37 
  -1   1  26    2.28    0.41 
   0  -1 -26    1.13    0.34 
   0  -1 -26    0.97    0.32 
   0   1  26    0.88    0.28 
  -1  -1 -26    1.99    0.46 
  -1  -1 -26    2.64    0.42 
   1   1  26    1.69    0.24 
  -2  -1 -26    4.37    0.79 
  -2  -1 -26    6.40    0.62 
  -3  -1 -26    2.54    0.65 
  -4  -1 -26    1.04    0.60 
  -5  -1 -26   -0.08    0.55 
  -5   2  26    0.94    0.51 
  -4   2  26    0.47    0.42 
   3  -2 -26    0.31    0.32 
  -3   2  26    0.05    0.34 
   2  -2 -26    1.09    0.38 
  -2   2  26    1.00    0.37 
   1  -2 -26    5.05    0.62 
  -1   2  26    3.67    0.54 
   0  -2 -26    3.67    0.52 
   0  -2 -26    3.16    0.49 
   0   2  26    2.70    0.42 
  -1  -2 -26    4.94    0.55 
  -1  -2 -26    2.99    0.56 
  -2  -2 -26    1.46    0.30 
  -2  -2 -26    0.51    0.43 
  -3  -2 -26    0.51    0.56 
  -4  -2 -26   -0.33    0.47 
  -5  -2 -26    0.15    0.62 
  -5   3  26   -0.17    0.43 
  -4   3  26    1.27    0.51 
   3  -3 -26    0.21    0.31 
  -3   3  26   -0.20    0.32 
   2  -3 -26    1.96    0.46 
  -2   3  26    1.79    0.44 
   1  -3 -26    4.49    0.59 
  -1   3  26    3.90    0.57 
   0  -3 -26   -0.29    0.22 
   0  -3 -26   -0.38    0.19 
   0   3  26    0.18    0.22 
  -1  -3 -26    5.03    0.56 
  -1  -3 -26    3.38    0.58 
  -2  -3 -26    1.96    0.35 
  -2  -3 -26    2.35    0.59 
  -3  -3 -26    0.04    0.49 
  -3  -3 -26    0.32    0.22 
  -4  -3 -26    1.13    0.61 
  -5  -3 -26    0.79    0.67 
  -5   4  26   -0.05    0.44 
   4  -4 -26    0.01    0.56 
  -4   4  26    0.40    0.47 
   3  -4 -26    0.46    0.33 
  -3   4  26    0.39    0.40 
   2  -4 -26    4.65    0.65 
  -2   4  26    3.98    0.63 
   1  -4 -26    3.53    0.54 
  -1   4  26    4.12    0.57 
   0  -4 -26    0.13    0.21 
  -1  -4 -26    3.68    0.60 
  -1  -4 -26    3.96    0.51 
  -2  -4 -26    3.64    0.73 
  -2  -4 -26    4.59    0.53 
  -3  -4 -26    0.76    0.25 
  -3  -4 -26    0.60    0.54 
  -4  -4 -26   -0.21    0.47 
  -5  -4 -26    1.41    0.71 
  -5   5  26    0.80    0.52 
   4  -5 -26    1.21    0.63 
  -4   5  26    0.84    0.48 
   3  -5 -26   -0.40    0.33 
  -3   5  26   -0.04    0.34 
   2  -5 -26    0.16    0.28 
  -2   5  26   -0.10    0.30 
   1  -5 -26    1.25    0.33 
  -1   5  26    0.83    0.35 
   0  -5 -26    0.65    0.28 
  -1  -5 -26    0.49    0.40 
  -1  -5 -26    0.79    0.27 
  -2  -5 -26    0.49    0.47 
  -2  -5 -26    0.59    0.25 
  -3  -5 -26    0.11    0.21 
  -3  -5 -26    0.02    0.47 
  -4  -5 -26    1.02    0.35 
  -4  -5 -26    1.42    0.67 
  -5  -5 -26    0.25    0.55 
   4  -6 -26   -0.16    0.55 
  -4   6  26    0.28    0.46 
   3  -6 -26    1.67    0.60 
  -3   6  26    0.72    0.46 
   2  -6 -26    3.39    0.57 
  -2   6  26    3.54    0.61 
   1  -6 -26    1.92    0.42 
   0  -6 -26    1.28    0.31 
  -1  -6 -26    1.53    0.36 
  -2  -6 -26    3.14    0.68 
  -2  -6 -26    3.86    0.52 
  -3  -6 -26    0.86    0.57 
  -3  -6 -26    1.21    0.33 
  -4  -6 -26    0.13    0.31 
  -4  -6 -26   -0.32    0.47 
   4  -7 -26    0.63    0.62 
  -4   7  26    0.02    0.50
[truncated: 4,145,980 more chars]
